# Supplementary material for: The immune landscape of fetal chorionic villous tissue in term placenta
Source: Front Immunol. 2025 Jan 13;15:1506305. doi: 10.3389/fimmu.2024.1506305 (PMC11769816; doi:10.3389/fimmu.2024.1506305)
Supplement: Supplementary Table 1 — Gene markers for clusters identified by 3′ gene expression analysis of total chorionic villous, related to Figure 1 . [file Table1.xlsx]

## Sheet: Total Integrated Markers
	p_val	avg_log2FC	pct.1	pct.2	p_val_adj	cluster	gene
FN1	0	1.69294	0.796	0.554	0	0	FN1
GPR183	0	1.39409	0.963	0.783	0	0	GPR183
CCL20	5.91e-104	1.1112	0.561	0.493	5.87e-101	0	CCL20
AREG	0	0.983644	0.701	0.49	0	0	AREG
C15orf48	0	0.981088	0.913	0.721	0	0	C15orf48
NR4A3	0	0.958051	0.836	0.622	0	0	NR4A3
CCL4L2	0	0.941323	0.986	0.912	0	0	CCL4L2
RGCC	0	0.933408	0.899	0.717	0	0	RGCC
EREG	0	0.904607	0.895	0.717	0	0	EREG
VEGFA	0	0.890462	0.893	0.722	0	0	VEGFA
CCL3L1	0	0.850899	0.991	0.931	0	0	CCL3L1
GRASP	0	0.842739	0.919	0.773	0	0	GRASP
LMNA	0	0.823178	0.912	0.782	0	0	LMNA
ZNF331	0	0.817056	0.886	0.721	0	0	ZNF331
CHMP1B	0	0.757104	0.91	0.781	0	0	CHMP1B
ZFAND5	0	0.700031	0.981	0.927	0	0	ZFAND5
MARCO	8.79e-290	0.688916	0.691	0.557	8.72e-287	0	MARCO
CXCR4	0	0.678747	0.942	0.851	0	0	CXCR4
C3	0	0.668694	0.755	0.63	0	0	C3
SDS	0	0.66844	0.716	0.577	0	0	SDS
VIM	0	0.666096	0.999	0.939	0	0	VIM
HLA-DPB1	0	0.652815	0.994	0.917	0	0	HLA-DPB1
LDHA	0	0.651119	0.912	0.768	0	0	LDHA
DUSP2	0	0.62278	0.959	0.863	0	0	DUSP2
PLAUR	0	0.622582	0.991	0.917	0	0	PLAUR
PTGS2	0	0.620273	0.737	0.59	0	0	PTGS2
IL1B	0	0.609456	0.983	0.906	0	0	IL1B
PLIN2	0	0.580599	0.974	0.912	0	0	PLIN2
CLEC5A	0	0.564342	0.624	0.508	0	0	CLEC5A
NLRP3	0	0.540957	0.949	0.832	0	0	NLRP3
RIPK2	0	0.536791	0.888	0.745	0	0	RIPK2
ST14	0	0.525983	0.791	0.603	0	0	ST14
TGFBI	0	0.505854	0.798	0.662	0	0	TGFBI
NAF1	1.89e-105	0.504665	0.478	0.364	1.88e-102	0	NAF1
CCL3	0	0.501256	0.997	0.983	0	0	CCL3
S100A10	0	0.498352	0.989	0.865	0	0	S100A10
THBD	1.13e-179	0.488013	0.614	0.523	1.12e-176	0	THBD
HMGA1	0	0.48738	0.869	0.698	0	0	HMGA1
YWHAH	0	0.486985	0.909	0.772	0	0	YWHAH
CD9	0	0.483379	0.836	0.66	0	0	CD9
HLA-DQB1	0	0.481088	0.979	0.891	0	0	HLA-DQB1
PRDM1	0	0.474895	0.713	0.57	0	0	PRDM1
RASGRP3	7.5e-279	0.459328	0.626	0.493	7.44e-276	0	RASGRP3
G0S2	3.12e-248	0.455004	0.871	0.795	3.09e-245	0	G0S2
MIR155HG	7.25e-205	0.451643	0.666	0.591	7.19e-202	0	MIR155HG
RALA	0	0.448047	0.734	0.599	0	0	RALA
CST6	0	0.445796	0.583	0.426	0	0	CST6
HLA-DRB1	0	0.442921	0.998	0.963	0	0	HLA-DRB1
HLA-DPA1	0	0.43962	0.995	0.932	0	0	HLA-DPA1
ID2	0	0.437715	0.987	0.946	0	0	ID2
IL18	0	0.423997	0.776	0.638	0	0	IL18
PLAU	7.29e-106	0.410942	0.637	0.59	7.23e-103	0	PLAU
ACKR3	0	0.409483	0.592	0.437	0	0	ACKR3
CAPG	0	0.40405	0.961	0.808	0	0	CAPG
S100A11	0	0.403388	0.992	0.935	0	0	S100A11
HLA-DRA	0	0.398782	1	0.982	0	0	HLA-DRA
TUBA1C	2.51e-304	0.398013	0.796	0.672	2.49e-301	0	TUBA1C
SAP30	0	0.393494	0.769	0.641	0	0	SAP30
CCL4	2.51e-163	0.389103	0.978	0.93	2.49e-160	0	CCL4
FNIP2	2.19e-293	0.387637	0.682	0.525	2.18e-290	0	FNIP2
PHLDA1	1.24e-142	0.377796	0.747	0.675	1.23e-139	0	PHLDA1
IER3	0	0.368469	0.995	0.967	0	0	IER3
ALDH2	0	0.367614	0.867	0.726	0	0	ALDH2
SOCS3	0	0.356226	0.901	0.761	0	0	SOCS3
THAP2	3.99e-140	0.346094	0.541	0.429	3.96e-137	0	THAP2
GPR84	2.6e-201	0.34509	0.634	0.515	2.58e-198	0	GPR84
CD81	0	0.336874	0.979	0.855	0	0	CD81
IL10	3.09e-67	0.336836	0.523	0.465	3.06e-64	0	IL10
CXCL2	2.57e-208	0.335896	0.901	0.798	2.55e-205	0	CXCL2
LGALS3	1.24e-291	0.334639	0.967	0.86	1.23e-288	0	LGALS3
IFI30	4.46e-299	0.332798	0.995	0.946	4.42e-296	0	IFI30
ANPEP	4.64e-158	0.332054	0.552	0.429	4.6e-155	0	ANPEP
INSIG1	3.25e-214	0.331206	0.778	0.664	3.22e-211	0	INSIG1
ANXA2	1.25e-223	0.323075	0.941	0.833	1.24e-220	0	ANXA2
GAPT	0	0.314206	0.679	0.486	0	0	GAPT
HLA-DQA1	0	0.309604	0.953	0.841	0	0	HLA-DQA1
ADA	8.39e-265	0.309138	0.616	0.484	8.33e-262	0	ADA
RHOC	2.52e-298	0.304776	0.795	0.676	2.5e-295	0	RHOC
PMAIP1	9.17e-140	0.302162	0.852	0.78	9.1e-137	0	PMAIP1
DNAAF1	1.02e-151	0.299578	0.585	0.487	1.02e-148	0	DNAAF1
OASL	1.21e-69	0.290249	0.663	0.63	1.2e-66	0	OASL
PPA1	0	0.288162	0.766	0.555	0	0	PPA1
PLD4	1.63e-148	0.288026	0.661	0.576	1.62e-145	0	PLD4
MARCKSL1	2.92e-145	0.28236	0.726	0.659	2.9e-142	0	MARCKSL1
CD69	4.39e-240	0.278065	0.71	0.601	4.35e-237	0	CD69
SEMA6B	8.76e-153	0.277893	0.567	0.458	8.69e-150	0	SEMA6B
RAB13	2.63e-219	0.276972	0.687	0.557	2.61e-216	0	RAB13
LGALS1	5.07e-142	0.274797	0.955	0.857	5.03e-139	0	LGALS1
FBP1	2.51e-216	0.274586	0.739	0.611	2.49e-213	0	FBP1
MT2A	1.04e-285	0.273251	0.853	0.74	1.03e-282	0	MT2A
EIF4A3	1.98e-60	0.272868	0.846	0.79	1.97e-57	0	EIF4A3
FPR3	2.26e-130	0.271137	0.655	0.594	2.24e-127	0	FPR3
ALCAM	1.64e-52	0.27012	0.562	0.538	1.62e-49	0	ALCAM
SNX10	5.9e-217	0.265042	0.798	0.639	5.85e-214	0	SNX10
CD74	0	0.255125	0.999	0.993	0	0	CD74
ENO1	2.32e-149	0.253632	0.901	0.787	2.3e-146	0	ENO1
S100A9	0	4.02054	0.981	0.763	0	1	S100A9
S100A8	0	3.56317	0.956	0.576	0	1	S100A8
S100A12	0	2.4634	0.801	0.381	0	1	S100A12
VCAN	0	2.22275	0.838	0.495	0	1	VCAN
FCN1	0	1.99905	0.952	0.741	0	1	FCN1
THBS1	0	1.7583	0.655	0.455	0	1	THBS1
CRIP1	0	1.5567	0.797	0.637	0	1	CRIP1
CFP	0	1.49	0.696	0.456	0	1	CFP
LYZ	0	1.42054	0.99	0.937	0	1	LYZ
NCF1	0	1.31953	0.916	0.867	0	1	NCF1
LGALS2	0	1.30958	0.751	0.558	0	1	LGALS2
TIMP1	0	1.26592	0.879	0.805	0	1	TIMP1
LILRA5	0	1.26477	0.678	0.416	0	1	LILRA5
CDA	0	1.21287	0.644	0.43	0	1	CDA
SLC25A37	0	1.19987	0.837	0.782	0	1	SLC25A37
SERPINB2	5.81e-96	1.18304	0.387	0.238	5.76e-93	1	SERPINB2
APOBEC3A	0	1.12494	0.746	0.609	0	1	APOBEC3A
TREM1	0	1.03886	0.767	0.688	0	1	TREM1
CD300E	0	1.02234	0.693	0.588	0	1	CD300E
CD52	0	1.01157	0.847	0.67	0	1	CD52
AC020656.1	0	1.00563	0.793	0.77	0	1	AC020656.1
LUCAT1	6.96e-173	0.936972	0.67	0.634	6.9e-170	1	LUCAT1
HIST1H1C	6.13e-226	0.93584	0.733	0.632	6.08e-223	1	HIST1H1C
CXCL8	0	0.864338	0.951	0.949	0	1	CXCL8
NLRP31	0	0.822217	0.902	0.86	0	1	NLRP3
LRG1	2.79e-168	0.811804	0.466	0.337	2.76e-165	1	LRG1
AQP9	9.19e-112	0.74733	0.625	0.59	9.11e-109	1	AQP9
CLEC4E	1.7e-130	0.738687	0.633	0.621	1.69e-127	1	CLEC4E
IL1B1	0	0.726763	0.954	0.924	0	1	IL1B
S100A101	0	0.714604	0.971	0.885	0	1	S100A10
INSIG11	1.71e-145	0.705464	0.717	0.696	1.7e-142	1	INSIG1
PHLDA2	1.2e-75	0.696547	0.638	0.604	1.19e-72	1	PHLDA2
G0S21	0	0.689292	0.867	0.805	0	1	G0S2
MCEMP1	1.68e-43	0.648847	0.54	0.518	1.67e-40	1	MCEMP1
PLAC8	1.96e-152	0.613328	0.545	0.43	1.94e-149	1	PLAC8
SMIM25	2.27e-223	0.587833	0.655	0.527	2.25e-220	1	SMIM25
PTX3	7.39e-37	0.587253	0.341	0.401	7.33e-34	1	PTX3
SEMA6B1	2.51e-63	0.582846	0.53	0.482	2.49e-60	1	SEMA6B
HMGB2	3.23e-75	0.577822	0.792	0.781	3.2e-72	1	HMGB2
WARS	3.58e-125	0.56391	0.657	0.639	3.56e-122	1	WARS
RPS4Y1	1.96e-176	0.563288	0.507	0.388	1.94e-173	1	RPS4Y1
RETN	1.24e-154	0.559183	0.559	0.438	1.23e-151	1	RETN
MARCKSL11	1.32e-74	0.554783	0.671	0.684	1.31e-71	1	MARCKSL1
PADI4	0	0.54376	0.536	0.402	0	1	PADI4
HBB	1.24e-26	0.535266	0.156	0.257	1.23e-23	1	HBB
GLIPR2	2.46e-89	0.517148	0.632	0.599	2.44e-86	1	GLIPR2
C11orf96	4.23e-08	0.516228	0.349	0.291	4.2e-05	1	C11orf96
PLAUR1	1.02e-195	0.504889	0.949	0.938	1.02e-192	1	PLAUR
MGST1	2.62e-50	0.490475	0.549	0.526	2.6e-47	1	MGST1
FFAR2	3.29e-11	0.488936	0.396	0.366	3.26e-08	1	FFAR2
DUSP6	4.36e-59	0.484383	0.643	0.651	4.32e-56	1	DUSP6
CYP1B1	6.97e-56	0.47485	0.445	0.367	6.91e-53	1	CYP1B1
TUBA4A	4.66e-209	0.463752	0.525	0.385	4.62e-206	1	TUBA4A
PTGES	0	0.459565	0.531	0.284	0	1	PTGES
GPAT3	4.85e-269	0.448596	0.582	0.464	4.81e-266	1	GPAT3
TNNT1	0	0.439443	0.59	0.364	0	1	TNNT1
NRG1	1.7e-194	0.43319	0.504	0.371	1.69e-191	1	NRG1
TPPP3	6.23e-186	0.404777	0.483	0.352	6.18e-183	1	TPPP3
GK	1.61e-09	0.386062	0.587	0.602	1.6e-06	1	GK
OSM	9.58e-09	0.372364	0.484	0.486	9.51e-06	1	OSM
IL1RN	6.9e-53	0.369433	0.61	0.563	6.85e-50	1	IL1RN
HBG2	6.02e-06	0.367609	0.228	0.282	0.00597323	1	HBG2
F3	4.89e-10	0.355632	0.375	0.34	4.85e-07	1	F3
MSC	2.35e-74	0.334492	0.395	0.276	2.33e-71	1	MSC
ANXA1	1.29e-167	0.333517	0.947	0.929	1.28e-164	1	ANXA1
IL3RA	6.28e-153	0.316295	0.518	0.398	6.23e-150	1	IL3RA
LGALS11	9.24e-156	0.310478	0.928	0.877	9.16e-153	1	LGALS1
HES4	4.55e-15	0.30278	0.419	0.471	4.51e-12	1	HES4
CES1	5.26e-22	0.299043	0.309	0.324	5.22e-19	1	CES1
DNAAF11	4.13e-22	0.297015	0.442	0.542	4.1e-19	1	DNAAF1
GADD45A	1.19e-21	0.296801	0.537	0.511	1.18e-18	1	GADD45A
VEGFA1	6.11e-36	0.288595	0.756	0.784	6.06e-33	1	VEGFA
EREG1	2.9e-17	0.263084	0.73	0.788	2.88e-14	1	EREG
HP	0	0.260025	0.536	0.378	0	1	HP
APOE	0	2.79301	0.982	0.725	0	2	APOE
RGS1	0	1.8532	0.971	0.755	0	2	RGS1
APOC1	0	1.67175	0.924	0.599	0	2	APOC1
GPNMB	0	1.55677	0.934	0.564	0	2	GPNMB
NUPR1	0	1.52373	0.729	0.453	0	2	NUPR1
TREM2	0	1.38579	0.944	0.679	0	2	TREM2
HLA-DRB5	0	1.3724	0.975	0.868	0	2	HLA-DRB5
C1QC	0	1.24786	0.918	0.671	0	2	C1QC
HLA-DQA11	0	1.22204	0.984	0.853	0	2	HLA-DQA1
HSPA6	0	1.20383	0.77	0.613	0	2	HSPA6
HLA-DPA11	0	1.18532	0.996	0.943	0	2	HLA-DPA1
CTSD	0	1.1779	0.978	0.909	0	2	CTSD
C1QB	0	1.11427	0.894	0.664	0	2	C1QB
SGK1	0	1.11166	0.981	0.877	0	2	SGK1
TCOF1	0	1.01341	0.765	0.56	0	2	TCOF1
ACP5	0	1.00538	0.82	0.655	0	2	ACP5
CD741	0	0.989208	1	0.994	0	2	CD74
HLA-DRA1	0	0.986502	0.999	0.985	0	2	HLA-DRA
HLA-DPB11	0	0.955916	0.993	0.931	0	2	HLA-DPB1
HLA-DQB11	0	0.954293	0.99	0.904	0	2	HLA-DQB1
HMOX1	0	0.950074	0.944	0.744	0	2	HMOX1
C1QA	0	0.942676	0.929	0.707	0	2	C1QA
LIPA	0	0.928787	0.878	0.69	0	2	LIPA
HLA-DRB11	0	0.91952	0.996	0.969	0	2	HLA-DRB1
CXCL3	6.16e-277	0.90238	0.741	0.601	6.11e-274	2	CXCL3
APOC2	0	0.902256	0.661	0.576	0	2	APOC2
CD811	0	0.882382	0.972	0.878	0	2	CD81
IER5L	0	0.87976	0.851	0.719	0	2	IER5L
HLA-DQA2	0	0.878955	0.825	0.594	0	2	HLA-DQA2
DNASE2	0	0.874157	0.868	0.59	0	2	DNASE2
HLA-DMB	0	0.848909	0.948	0.797	0	2	HLA-DMB
C31	0	0.848208	0.797	0.642	0	2	C3
FOS	0	0.822614	0.998	0.976	0	2	FOS
CD691	1.19e-263	0.809904	0.725	0.616	1.18e-260	2	CD69
EGR1	0	0.789131	0.918	0.765	0	2	EGR1
PHACTR1	0	0.780188	0.888	0.681	0	2	PHACTR1
CADM1	0	0.775974	0.681	0.455	0	2	CADM1
PSAP	0	0.768318	0.982	0.941	0	2	PSAP
CD91	0	0.764276	0.9	0.676	0	2	CD9
CPM	0	0.763351	0.732	0.518	0	2	CPM
GCHFR	0	0.754085	0.756	0.516	0	2	GCHFR
GAL3ST4	0	0.741178	0.738	0.421	0	2	GAL3ST4
FCGR3A	0	0.733322	0.919	0.719	0	2	FCGR3A
PRDX1	0	0.720608	0.941	0.78	0	2	PRDX1
IER2	0	0.716941	0.99	0.96	0	2	IER2
IER5	0	0.710078	0.965	0.87	0	2	IER5
CEBPA	0	0.70367	0.815	0.633	0	2	CEBPA
SDS1	0	0.702708	0.815	0.579	0	2	SDS
GRN	0	0.691439	0.966	0.888	0	2	GRN
JUN	0	0.683919	0.995	0.957	0	2	JUN
OLFML3	0	0.679258	0.65	0.372	0	2	OLFML3
FMNL2	0	0.666765	0.842	0.655	0	2	FMNL2
SEMA4A	1.1e-301	0.66129	0.71	0.58	1.1e-298	2	SEMA4A
CAPG1	0	0.654188	0.953	0.836	0	2	CAPG
PLAU1	0	0.648055	0.73	0.577	0	2	PLAU
MSR1	0	0.647259	0.76	0.549	0	2	MSR1
HTRA1	4.62e-233	0.633515	0.637	0.535	4.58e-230	2	HTRA1
AKR1B1	0	0.618069	0.8	0.576	0	2	AKR1B1
IL181	0	0.610745	0.833	0.649	0	2	IL18
ATF3	0	0.608623	0.95	0.871	0	2	ATF3
PLD3	0	0.602904	0.871	0.711	0	2	PLD3
DUSP1	0	0.571631	0.997	0.986	0	2	DUSP1
YWHAH1	0	0.564537	0.918	0.793	0	2	YWHAH
CTSB	0	0.553538	0.979	0.929	0	2	CTSB
CD63	0	0.525811	0.983	0.926	0	2	CD63
CTSL	0	0.519387	0.885	0.65	0	2	CTSL
GLUL	0	0.518781	0.987	0.9	0	2	GLUL
SERPINF1	0	0.515415	0.73	0.557	0	2	SERPINF1
CXCR41	0	0.512412	0.951	0.864	0	2	CXCR4
ALDH1A1	0	0.511627	0.606	0.351	0	2	ALDH1A1
ADM	1.59e-222	0.510451	0.701	0.557	1.58e-219	2	ADM
TMEM70	0	0.505576	0.746	0.499	0	2	TMEM70
Z93241.1	8.72e-306	0.499172	0.744	0.61	8.65e-303	2	Z93241.1
DNAJB1	2.04e-251	0.493297	0.966	0.899	2.02e-248	2	DNAJB1
STMN1	0	0.492383	0.72	0.533	0	2	STMN1
HLA-DOA	0	0.491459	0.722	0.552	0	2	HLA-DOA
A2M	0	0.489292	0.711	0.506	0	2	A2M
GADD45B	0	0.488317	0.989	0.965	0	2	GADD45B
CD72	0	0.482261	0.687	0.55	0	2	CD72
PLIN21	7.26e-287	0.481165	0.979	0.922	7.21e-284	2	PLIN2
FPR31	0	0.480639	0.727	0.588	0	2	FPR3
CTSC	0	0.478762	0.946	0.783	0	2	CTSC
GNB4	0	0.475034	0.732	0.516	0	2	GNB4
LMNA1	1.39e-207	0.474114	0.899	0.807	1.38e-204	2	LMNA
SLC1A3	7.49e-296	0.471153	0.755	0.662	7.43e-293	2	SLC1A3
HSPA8	0	0.469186	0.97	0.852	0	2	HSPA8
HERPUD1	0	0.469049	0.955	0.845	0	2	HERPUD1
CPVL	2.17e-307	0.46443	0.879	0.738	2.15e-304	2	CPVL
CTSZ	0	0.457947	0.969	0.912	0	2	CTSZ
TSC22D1	3.97e-207	0.450635	0.687	0.584	3.94e-204	2	TSC22D1
IFI301	5.95e-227	0.448524	0.995	0.954	5.9e-224	2	IFI30
SLCO2B1	0	0.43215	0.799	0.563	0	2	SLCO2B1
TNF	1.37e-127	0.43123	0.825	0.696	1.36e-124	2	TNF
PTMS	7.19e-284	0.428478	0.772	0.638	7.14e-281	2	PTMS
LTC4S	1.58e-267	0.426469	0.746	0.638	1.57e-264	2	LTC4S
CXCL21	6.13e-126	0.425532	0.892	0.818	6.08e-123	2	CXCL2
DST	1.17e-206	0.423348	0.575	0.454	1.16e-203	2	DST
CD68	2.2e-291	0.42091	0.967	0.926	2.18e-288	2	CD68
TENT5A	9.22e-213	0.416403	0.724	0.593	9.15e-210	2	TENT5A
KCNMA1	4.34e-271	0.414906	0.697	0.626	4.3e-268	2	KCNMA1
LGALS3BP	0	0.413826	0.726	0.527	0	2	LGALS3BP
ID3	2.06e-69	0.412376	0.563	0.523	2.04e-66	2	ID3
HGF	1.05e-146	0.409523	0.506	0.391	1.05e-143	2	HGF
CCL18	3.35e-118	0.403973	0.433	0.298	3.33e-115	2	CCL18
C3AR1	4.9e-303	0.398046	0.827	0.705	4.86e-300	2	C3AR1
HSPB1	0	0.397579	0.954	0.848	0	2	HSPB1
IER31	9.28e-118	0.39661	0.982	0.975	9.21e-115	2	IER3
LGALS31	1.79e-231	0.390879	0.97	0.877	1.77e-228	2	LGALS3
RMDN3	2.57e-194	0.389309	0.586	0.462	2.55e-191	2	RMDN3
RGS2	1.72e-177	0.388419	0.909	0.791	1.7e-174	2	RGS2
SERPINE1	4.61e-270	0.388119	0.585	0.44	4.58e-267	2	SERPINE1
AXL	1.36e-162	0.385589	0.585	0.513	1.35e-159	2	AXL
DDIT4	4.63e-118	0.378358	0.777	0.698	4.59e-115	2	DDIT4
FABP5	0	0.374305	0.895	0.686	0	2	FABP5
NPL	0	0.374275	0.797	0.602	0	2	NPL
GADD45G	2.1e-86	0.368256	0.627	0.567	2.08e-83	2	GADD45G
ADORA3	0	0.36378	0.567	0.382	0	2	ADORA3
ID21	2.31e-135	0.363361	0.985	0.954	2.29e-132	2	ID2
TSPAN4	5.47e-241	0.360097	0.69	0.559	5.43e-238	2	TSPAN4
EGR2	3.46e-166	0.358384	0.499	0.353	3.43e-163	2	EGR2
HAMP	4.59e-40	0.353212	0.412	0.324	4.56e-37	2	HAMP
MMP2	2.93e-98	0.352204	0.514	0.433	2.91e-95	2	MMP2
ALDH21	3.81e-215	0.351515	0.876	0.748	3.77e-212	2	ALDH2
NRP2	2.61e-147	0.347518	0.749	0.646	2.59e-144	2	NRP2
MGLL	1.56e-164	0.346364	0.603	0.481	1.55e-161	2	MGLL
OTUD1	1.43e-70	0.339728	0.858	0.772	1.42e-67	2	OTUD1
FCGR2B	1.28e-197	0.3351	0.65	0.583	1.27e-194	2	FCGR2B
GLA	1.77e-282	0.331447	0.749	0.577	1.76e-279	2	GLA
CHML	1.48e-180	0.327676	0.598	0.449	1.47e-177	2	CHML
IFI27	5.13e-44	0.322351	0.588	0.57	5.09e-41	2	IFI27
CALR	2.01e-134	0.313893	0.904	0.798	1.99e-131	2	CALR
CYP27A1	2.73e-276	0.312645	0.674	0.524	2.7e-273	2	CYP27A1
KCNQ1OT1	1.81e-148	0.31185	0.578	0.469	1.8e-145	2	KCNQ1OT1
FRMD4A	0	0.311253	0.668	0.457	0	2	FRMD4A
GM2A	4.8e-232	0.308463	0.703	0.54	4.76e-229	2	GM2A
KLHDC8B	1.68e-125	0.300326	0.492	0.379	1.67e-122	2	KLHDC8B
IFI44L	6.36e-226	0.300194	0.707	0.567	6.31e-223	2	IFI44L
LHFPL2	5.13e-252	0.300191	0.722	0.551	5.08e-249	2	LHFPL2
TUBB	2.23e-171	0.287849	0.837	0.687	2.22e-168	2	TUBB
P2RY11	0	0.284804	0.593	0.383	0	2	P2RY11
MGST3	1.23e-186	0.284794	0.822	0.684	1.22e-183	2	MGST3
ADGRE2	2.45e-145	0.282902	0.704	0.585	2.43e-142	2	ADGRE2
TUBA1B	6.64e-101	0.28229	0.858	0.746	6.59e-98	2	TUBA1B
RHOB	0	0.280921	0.971	0.882	0	2	RHOB
DUSP21	1.98e-58	0.272299	0.921	0.888	1.97e-55	2	DUSP2
TNFSF9	1.88e-187	0.271402	0.61	0.526	1.86e-184	2	TNFSF9
HSPA1B	3.65e-231	0.271388	0.965	0.904	3.62e-228	2	HSPA1B
PLK2	1.34e-149	0.265007	0.616	0.524	1.33e-146	2	PLK2
LINC01094	1.04e-97	0.264223	0.566	0.493	1.03e-94	2	LINC01094
PLD41	9.26e-96	0.262747	0.648	0.593	9.19e-93	2	PLD4
ZFAND2A	1.82e-85	0.261901	0.664	0.572	1.81e-82	2	ZFAND2A
C2	8.61e-116	0.258718	0.585	0.485	8.54e-113	2	C2
MAFB	4.8e-287	0.255772	0.974	0.893	4.76e-284	2	MAFB
SELENOP	0	4.64308	0.97	0.477	0	3	SELENOP
RNASE1	0	3.93551	0.963	0.583	0	3	RNASE1
PLTP	0	3.60503	0.92	0.541	0	3	PLTP
DAB2	0	3.59406	0.968	0.615	0	3	DAB2
F13A1	0	3.42545	0.936	0.528	0	3	F13A1
PDK4	0	3.4251	0.928	0.668	0	3	PDK4
LYVE1	0	3.42057	0.886	0.409	0	3	LYVE1
FOLR2	0	3.13505	0.904	0.512	0	3	FOLR2
MAF	0	2.82957	0.893	0.493	0	3	MAF
LGMN	0	2.73041	0.956	0.633	0	3	LGMN
DDX3Y	0	2.6717	0.854	0.418	0	3	DDX3Y
C1QA1	0	2.67068	0.991	0.716	0	3	C1QA
RHOB1	0	2.60194	0.971	0.889	0	3	RHOB
STAB1	0	2.55772	0.94	0.656	0	3	STAB1
MRC1	0	2.48889	0.816	0.421	0	3	MRC1
MS4A4A	0	2.39234	0.865	0.617	0	3	MS4A4A
2024-06-01	0	2.38634	0.995	0.96	0	3	JUN
C1QC1	0	2.32672	0.975	0.683	0	3	C1QC
HSPH1	0	2.32325	0.938	0.731	0	3	HSPH1
C1QB1	0	2.26245	0.962	0.673	0	3	C1QB
HSPB11	0	2.23964	0.955	0.856	0	3	HSPB1
CCL8	0	2.22069	0.679	0.364	0	3	CCL8
CCL2	0	2.13945	0.709	0.421	0	3	CCL2
MAFB1	0	1.96444	0.974	0.899	0	3	MAFB
CD163	0	1.91731	0.894	0.635	0	3	CD163
GPR34	0	1.88456	0.764	0.351	0	3	GPR34
VSIG4	0	1.81909	0.798	0.588	0	3	VSIG4
EGFL7	0	1.80531	0.691	0.357	0	3	EGFL7
CTSC1	0	1.74091	0.922	0.799	0	3	CTSC
BAG3	0	1.6947	0.854	0.641	0	3	BAG3
CD14	0	1.67604	0.953	0.881	0	3	CD14
NRP1	0	1.66649	0.74	0.391	0	3	NRP1
HSP90AA1	0	1.65667	0.993	0.98	0	3	HSP90AA1
HSPA1B1	0	1.65074	0.983	0.907	0	3	HSPA1B
CPEB4	0	1.64194	0.778	0.47	0	3	CPEB4
PMP22	0	1.63174	0.733	0.463	0	3	PMP22
HPGDS	0	1.62235	0.691	0.435	0	3	HPGDS
HSPD1	0	1.59078	0.902	0.795	0	3	HSPD1
SCN9A	0	1.57269	0.655	0.376	0	3	SCN9A
GAS6	0	1.56787	0.73	0.534	0	3	GAS6
CITED2	0	1.55177	0.821	0.766	0	3	CITED2
TMIGD3	0	1.54349	0.765	0.411	0	3	TMIGD3
CD36	0	1.53166	0.858	0.692	0	3	CD36
HSPA1A	0	1.5266	0.993	0.961	0	3	HSPA1A
SLCO2B11	0	1.4942	0.818	0.579	0	3	SLCO2B1
SPP1	0	1.46256	0.932	0.679	0	3	SPP1
FSCN1	0	1.4557	0.686	0.44	0	3	FSCN1
DNAJB11	0	1.42991	0.964	0.904	0	3	DNAJB1
ATP1B1	0	1.42863	0.72	0.489	0	3	ATP1B1
CH25H	0	1.40869	0.795	0.682	0	3	CH25H
HSPA5	0	1.40368	0.871	0.833	0	3	HSPA5
ARRDC3	0	1.38355	0.782	0.597	0	3	ARRDC3
COLEC12	2.7e-247	1.36778	0.582	0.382	2.68e-244	3	COLEC12
FCGBP	1.96e-205	1.36307	0.549	0.282	1.95e-202	3	FCGBP
ENPP2	0	1.34451	0.639	0.359	0	3	ENPP2
LILRB5	0	1.32964	0.697	0.591	0	3	LILRB5
IGF1	4.03e-168	1.3243	0.555	0.339	4e-165	3	IGF1
VMP1	0	1.29359	0.917	0.842	0	3	VMP1
EGR11	0	1.25946	0.866	0.783	0	3	EGR1
SLC40A1	1.87e-164	1.253	0.565	0.447	1.85e-161	3	SLC40A1
DNAJA4	0	1.25288	0.811	0.566	0	3	DNAJA4
IER51	0	1.17655	0.915	0.884	0	3	IER5
TMEM176B	0	1.16878	0.83	0.744	0	3	TMEM176B
FOS1	0	1.15089	0.991	0.979	0	3	FOS
A2M1	4.17e-249	1.14032	0.667	0.528	4.13e-246	3	A2M
TFRC	0	1.13579	0.787	0.588	0	3	TFRC
OTUD11	8.04e-287	1.11758	0.851	0.78	7.97e-284	3	OTUD1
PLD31	0	1.04946	0.796	0.733	0	3	PLD3
FRMD4A1	0	1.03318	0.763	0.461	0	3	FRMD4A
GADD45B1	0	1.00961	0.964	0.97	0	3	GADD45B
IGFBP4	4.5e-103	0.99701	0.506	0.347	4.47e-100	3	IGFBP4
KLF4	0	0.980685	0.951	0.953	0	3	KLF4
FUCA1	4.05e-216	0.978133	0.627	0.491	4.02e-213	3	FUCA1
TPM1	1.83e-120	0.975866	0.553	0.428	1.81e-117	3	TPM1
CD163L1	0	0.967682	0.624	0.363	0	3	CD163L1
HERPUD11	0	0.964256	0.894	0.861	0	3	HERPUD1
NRP21	2.55e-111	0.958288	0.694	0.661	2.53e-108	3	NRP2
C21	3.98e-148	0.916304	0.603	0.49	3.95e-145	3	C2
RPS4Y11	0	0.911989	0.638	0.387	0	3	RPS4Y1
RND3	0	0.899078	0.709	0.279	0	3	RND3
CCND1	6.17e-15	0.875345	0.472	0.441	6.12e-12	3	CCND1
IER21	0	0.866012	0.963	0.966	0	3	IER2
DUSP61	2.69e-154	0.858526	0.767	0.634	2.66e-151	3	DUSP6
C3AR11	1.9e-132	0.840036	0.736	0.726	1.88e-129	3	C3AR1
AC091271.1	6e-273	0.839163	0.604	0.333	5.95e-270	3	AC091271.1
PCDH12	2.22e-162	0.822895	0.516	0.266	2.2e-159	3	PCDH12
NPL1	1.76e-118	0.760529	0.675	0.633	1.75e-115	3	NPL
TMEM176A	1.29e-182	0.759774	0.724	0.693	1.28e-179	3	TMEM176A
P2RY13	4.98e-213	0.748521	0.768	0.645	4.94e-210	3	P2RY13
GLA1	2.83e-180	0.739815	0.728	0.593	2.81e-177	3	GLA
FCGR1A	4.83e-101	0.72969	0.764	0.731	4.79e-98	3	FCGR1A
DUSP11	8.63e-300	0.722495	0.983	0.989	8.56e-297	3	DUSP1
CCL5	7.55e-68	0.721285	0.537	0.407	7.49e-65	3	CCL5
ANKH	1.65e-68	0.691897	0.557	0.479	1.64e-65	3	ANKH
METTL7B	5.25e-55	0.689636	0.478	0.367	5.21e-52	3	METTL7B
RGS21	6.42e-100	0.676522	0.827	0.81	6.37e-97	3	RGS2
STMN11	9.97e-17	0.65622	0.543	0.57	9.89e-14	3	STMN1
TCF4	1.05e-114	0.655699	0.65	0.564	1.04e-111	3	TCF4
TSPAN41	1.46e-52	0.645664	0.604	0.581	1.44e-49	3	TSPAN4
ABCA1	1.92e-151	0.632701	0.684	0.526	1.9e-148	3	ABCA1
H1F0	8.01e-49	0.632106	0.641	0.61	7.95e-46	3	H1F0
Z93241.11	8.84e-190	0.630425	0.728	0.623	8.77e-187	3	Z93241.1
LTC4S1	6.52e-60	0.62984	0.665	0.657	6.47e-57	3	LTC4S
HIST1H2BG	0	0.62673	0.66	0.48	0	3	HIST1H2BG
HSPA81	2.4e-173	0.602035	0.915	0.868	2.38e-170	3	HSPA8
RGS16	0	0.585516	0.61	0.297	0	3	RGS16
ALOX5AP	4.72e-85	0.570518	0.692	0.605	4.68e-82	3	ALOX5AP
ZFAND2A1	6.72e-140	0.548452	0.695	0.575	6.67e-137	3	ZFAND2A
CCL41	6.26e-58	0.526048	0.96	0.944	6.21e-55	3	CCL4
CREM	5.94e-25	0.523056	0.508	0.432	5.89e-22	3	CREM
SCIN	6.14e-16	0.51898	0.433	0.348	6.09e-13	3	SCIN
ITM2C	1.58e-17	0.467528	0.343	0.319	1.56e-14	3	ITM2C
TAL1	1.61e-148	0.463371	0.502	0.229	1.6e-145	3	TAL1
DEPP1	1.71e-89	0.459221	0.451	0.201	1.69e-86	3	DEPP1
HMOX11	5.64e-61	0.457857	0.828	0.775	5.59e-58	3	HMOX1
CDKN1C	9.22e-150	0.440269	0.608	0.427	9.15e-147	3	CDKN1C
AKR1B11	1.32e-49	0.427343	0.671	0.61	1.31e-46	3	AKR1B1
SERPINH1	8.7e-57	0.427036	0.477	0.328	8.63e-54	3	SERPINH1
CEBPD	5.31e-60	0.420307	0.968	0.977	5.27e-57	3	CEBPD
SERPING1	1.14e-93	0.409788	0.68	0.606	1.13e-90	3	SERPING1
PPM1N	4.55e-168	0.403969	0.539	0.345	4.51e-165	3	PPM1N
TIMP3	0	0.387266	0.547	0.233	0	3	TIMP3
IGSF21	0	0.380097	0.577	0.231	0	3	IGSF21
CYTL1	6.07e-89	0.372739	0.503	0.377	6.02e-86	3	CYTL1
MIR503HG	3.74e-80	0.355576	0.502	0.375	3.71e-77	3	MIR503HG
HSPA61	3.5e-71	0.35166	0.716	0.632	3.47e-68	3	HSPA6
ZNF503	3.75e-16	0.351321	0.428	0.464	3.72e-13	3	ZNF503
KCNQ1OT11	8.33e-303	0.350671	0.69	0.463	8.26e-300	3	KCNQ1OT1
PRDX2	1.21e-20	0.336153	0.552	0.504	1.2e-17	3	PRDX2
CX3CR1	6.21e-145	0.331869	0.591	0.437	6.16e-142	3	CX3CR1
ARID5B	1.21e-263	0.331825	0.712	0.493	1.2e-260	3	ARID5B
S100A1	8.87e-95	0.331348	0.25	0.198	8.8e-92	3	S100A1
CTSL1	1.48e-46	0.32823	0.705	0.691	1.46e-43	3	CTSL
TENT5A1	3.31e-31	0.319536	0.684	0.609	3.28e-28	3	TENT5A
GLUL1	1.25e-19	0.317188	0.903	0.917	1.24e-16	3	GLUL
IFIT1	1.23e-33	0.315634	0.559	0.479	1.22e-30	3	IFIT1
HBEGF	1.67e-37	0.313188	0.681	0.551	1.66e-34	3	HBEGF
PDGFB	2.03e-141	0.299807	0.702	0.592	2.01e-138	3	PDGFB
TNFSF91	3.18e-24	0.29863	0.549	0.54	3.15e-21	3	TNFSF9
IL2RA	3.21e-114	0.291422	0.494	0.295	3.19e-111	3	IL2RA
HIST1H4C	9.87e-74	0.284682	0.446	0.277	9.8e-71	3	HIST1H4C
ZNF703	1.3e-15	0.282922	0.533	0.482	1.29e-12	3	ZNF703
IFITM3	2.12e-24	0.273615	0.772	0.763	2.1e-21	3	IFITM3
FMNL21	5.44e-21	0.271941	0.702	0.688	5.39e-18	3	FMNL2
ID31	7.45e-20	0.27167	0.569	0.526	7.39e-17	3	ID3
TUBA1B1	1.08e-22	0.263496	0.756	0.768	1.07e-19	3	TUBA1B
AKAP12	5.79e-81	0.258316	0.265	0.204	5.75e-78	3	AKAP12
CGA	4.76e-32	0.256785	0.414	0.266	4.72e-29	3	CGA
AC007952.4	5.48e-31	0.255047	0.681	0.597	5.43e-28	3	AC007952.4
CXCL10	0	3.6334	0.77	0.635	0	4	CXCL10
CXCL9	0	2.69856	0.692	0.515	0	4	CXCL9
GBP1	0	2.01427	0.835	0.611	0	4	GBP1
MT2A1	0	1.93834	0.919	0.761	0	4	MT2A
CALHM6	0	1.60928	0.931	0.759	0	4	CALHM6
CXCL11	0	1.56608	0.654	0.497	0	4	CXCL11
IFIT2	3.73e-263	1.54383	0.708	0.572	3.7e-260	4	IFIT2
IDO1	6.56e-272	1.51585	0.65	0.552	6.5e-269	4	IDO1
ISG15	3.35e-306	1.4768	0.822	0.649	3.33e-303	4	ISG15
WARS1	0	1.44199	0.895	0.617	0	4	WARS
APOBEC3A1	0	1.37367	0.785	0.626	0	4	APOBEC3A
VAMP5	0	1.35399	0.874	0.672	0	4	VAMP5
GBP5	0	1.27764	0.685	0.434	0	4	GBP5
IFIT3	1.18e-294	1.25768	0.72	0.579	1.17e-291	4	IFIT3
GBP4	0	1.1809	0.775	0.543	0	4	GBP4
IFITM31	0	1.13446	0.907	0.749	0	4	IFITM3
TNFSF10	0	1.13011	0.743	0.595	0	4	TNFSF10
TXN	2.26e-156	1.07482	0.768	0.673	2.24e-153	4	TXN
PPA11	0	1.05189	0.778	0.607	0	4	PPA1
SLAMF7	0	1.02521	0.681	0.445	0	4	SLAMF7
C15orf481	3.62e-178	0.965446	0.872	0.774	3.59e-175	4	C15orf48
STAT1	0	0.958725	0.854	0.698	0	4	STAT1
HLA-DQA12	8.63e-263	0.956202	0.939	0.871	8.56e-260	4	HLA-DQA1
ISG20	9.93e-254	0.931656	0.658	0.506	9.85e-251	4	ISG20
FGL2	0	0.915867	0.886	0.764	0	4	FGL2
HES41	7.76e-43	0.90482	0.476	0.457	7.7e-40	4	HES4
IL32	8.54e-113	0.895919	0.5	0.424	8.47e-110	4	IL32
LY6E	0	0.888651	0.879	0.743	0	4	LY6E
IL4I1	5.98e-146	0.874779	0.654	0.562	5.94e-143	4	IL4I1
ANKRD22	0	0.851674	0.653	0.451	0	4	ANKRD22
INHBA	4.24e-42	0.826878	0.361	0.311	4.21e-39	4	INHBA
LAP3	0	0.82193	0.875	0.749	0	4	LAP3
FCGR3A1	1.6e-291	0.77089	0.909	0.74	1.59e-288	4	FCGR3A
CD40	2.29e-163	0.75078	0.655	0.583	2.28e-160	4	CD40
G0S22	7.85e-103	0.740984	0.864	0.815	7.79e-100	4	G0S2
SNX101	3.12e-280	0.715734	0.845	0.674	3.09e-277	4	SNX10
CCL4L21	1.34e-156	0.685658	0.965	0.933	1.33e-153	4	CCL4L2
PLAC81	5.53e-135	0.669243	0.555	0.447	5.49e-132	4	PLAC8
CCL42	7.29e-103	0.668776	0.96	0.944	7.23e-100	4	CCL4
ATF5	5.43e-157	0.619039	0.741	0.638	5.39e-154	4	ATF5
TNF1	3.31e-93	0.61812	0.794	0.712	3.28e-90	4	TNF
NCF11	4.76e-250	0.6124	0.945	0.871	4.72e-247	4	NCF1
EPSTI1	3.83e-213	0.598222	0.729	0.581	3.8e-210	4	EPSTI1
EBI3	3.72e-109	0.59617	0.552	0.469	3.69e-106	4	EBI3
HLA-DRB12	1.82e-200	0.594442	0.992	0.972	1.81e-197	4	HLA-DRB1
CDKN1C1	2.27e-24	0.587391	0.457	0.447	2.25e-21	4	CDKN1C
SERPING11	3.7e-127	0.583011	0.681	0.608	3.67e-124	4	SERPING1
HAPLN3	4.69e-268	0.581474	0.575	0.404	4.65e-265	4	HAPLN3
MX1	1.86e-67	0.580178	0.742	0.745	1.85e-64	4	MX1
HLA-DPB12	4.76e-215	0.565778	0.989	0.937	4.72e-212	4	HLA-DPB1
PMAIP11	3.12e-117	0.549835	0.876	0.795	3.09e-114	4	PMAIP1
KCNMA11	2.36e-154	0.549062	0.703	0.632	2.34e-151	4	KCNMA1
SLAMF8	5.71e-133	0.538712	0.645	0.55	5.66e-130	4	SLAMF8
HLA-DRA2	1.83e-203	0.53734	0.997	0.987	1.82e-200	4	HLA-DRA
HSPA82	4.25e-139	0.536374	0.946	0.866	4.22e-136	4	HSPA8
IGSF6	8.48e-201	0.524875	0.827	0.662	8.41e-198	4	IGSF6
HLA-DPA12	4.76e-217	0.520553	0.989	0.949	4.72e-214	4	HLA-DPA1
CD38	4.01e-207	0.489609	0.545	0.392	3.98e-204	4	CD38
FBP11	2.81e-116	0.48944	0.739	0.643	2.79e-113	4	FBP1
MARCKSL12	5.07e-131	0.479174	0.768	0.672	5.03e-128	4	MARCKSL1
IRF8	8e-92	0.478361	0.816	0.781	7.94e-89	4	IRF8
SMIM251	1.44e-108	0.476283	0.656	0.547	1.43e-105	4	SMIM25
RSAD2	5.41e-65	0.460354	0.49	0.456	5.37e-62	4	RSAD2
IFI302	1.13e-178	0.451763	0.996	0.958	1.12e-175	4	IFI30
TCF7L2	2.93e-121	0.449044	0.524	0.423	2.91e-118	4	TCF7L2
CLEC10A	4.5e-36	0.44057	0.596	0.626	4.46e-33	4	CLEC10A
HLA-DQB12	2.08e-136	0.437387	0.962	0.915	2.06e-133	4	HLA-DQB1
IFI6	1.58e-66	0.433448	0.851	0.783	1.57e-63	4	IFI6
CD521	1.37e-125	0.427149	0.808	0.701	1.36e-122	4	CD52
RIPK21	1.57e-123	0.422037	0.859	0.784	1.56e-120	4	RIPK2
SOCS31	6.4e-115	0.420283	0.876	0.799	6.35e-112	4	SOCS3
FCN11	6.07e-147	0.406204	0.882	0.781	6.02e-144	4	FCN1
DUSP22	8.45e-82	0.402607	0.932	0.89	8.38e-79	4	DUSP2
GPR1831	7.47e-25	0.392587	0.852	0.84	7.41e-22	4	GPR183
CCL51	1.42e-20	0.378426	0.424	0.421	1.4e-17	4	CCL5
SIGLEC10	8.58e-55	0.375769	0.525	0.497	8.51e-52	4	SIGLEC10
CCL3L11	2.03e-75	0.363632	0.974	0.948	2.02e-72	4	CCL3L1
PRDX11	1.16e-74	0.362431	0.893	0.801	1.15e-71	4	PRDX1
CLEC4E1	4.69e-68	0.361305	0.675	0.618	4.65e-65	4	CLEC4E
OAS1	1.39e-87	0.353823	0.646	0.576	1.38e-84	4	OAS1
LINC02432	1.74e-23	0.350551	0.471	0.509	1.73e-20	4	LINC02432
LAMP3	5.62e-76	0.341369	0.384	0.317	5.57e-73	4	LAMP3
ZFAND51	3.55e-62	0.339065	0.969	0.942	3.52e-59	4	ZFAND5
CCL31	5.44e-63	0.32278	0.993	0.987	5.4e-60	4	CCL3
AC026369.3	3.71e-139	0.322556	0.529	0.42	3.68e-136	4	AC026369.3
LGALS21	3.26e-127	0.321593	0.716	0.591	3.23e-124	4	LGALS2
RHOC1	2.07e-41	0.321017	0.732	0.712	2.05e-38	4	RHOC
GSN	1.84e-44	0.319016	0.76	0.706	1.83e-41	4	GSN
HERC5	6.97e-16	0.314143	0.438	0.452	6.91e-13	4	HERC5
CD80	7.25e-104	0.309336	0.522	0.43	7.19e-101	4	CD80
CHI3L1	5.52e-20	0.297891	0.406	0.418	5.48e-17	4	CHI3L1
FFAR21	7.19e-11	0.292008	0.358	0.374	7.13e-08	4	FFAR2
MIR155HG1	3.91e-17	0.286135	0.619	0.615	3.88e-14	4	MIR155HG
TUBA1B2	5.25e-55	0.284299	0.841	0.759	5.2e-52	4	TUBA1B
CKS2	2.06e-24	0.284239	0.608	0.598	2.04e-21	4	CKS2
IFI44L1	1.18e-27	0.284075	0.592	0.593	1.17e-24	4	IFI44L
LTB	1.03e-104	0.281462	0.458	0.375	1.02e-101	4	LTB
FCGR1A1	1.37e-53	0.260493	0.785	0.729	1.36e-50	4	FCGR1A
HSP90AA11	6.08e-26	0.256319	0.993	0.98	6.03e-23	4	HSP90AA1
LTA4H	1.04e-64	0.256071	0.838	0.773	1.03e-61	4	LTA4H
TNFRSF4	1.23e-29	0.250516	0.415	0.395	1.22e-26	4	TNFRSF4
SPP11	0	4.05285	0.991	0.696	0	5	SPP1
FABP51	0	3.05691	0.999	0.714	0	5	FABP5
LPL	0	2.34074	0.906	0.31	0	5	LPL
CTSD1	0	2.00172	1	0.918	0	5	CTSD
CD92	0	1.97121	0.995	0.706	0	5	CD9
CSTB	0	1.94646	1	0.906	0	5	CSTB
GCHFR1	0	1.85343	0.949	0.544	0	5	GCHFR
APOC11	0	1.81889	0.991	0.646	0	5	APOC1
LGALS32	0	1.69549	0.999	0.89	0	5	LGALS3
TREM21	0	1.66804	0.991	0.718	0	5	TREM2
GPNMB1	0	1.65862	0.993	0.617	0	5	GPNMB
GSN1	0	1.60156	0.955	0.701	0	5	GSN
FBP12	0	1.59338	0.965	0.64	0	5	FBP1
CTSL2	0	1.56784	0.978	0.681	0	5	CTSL
PHLDA11	0	1.53499	0.976	0.687	0	5	PHLDA1
IL1RN1	8.73e-262	1.52138	0.895	0.561	8.66e-259	5	IL1RN
CALR1	0	1.52038	0.992	0.81	0	5	CALR
PLA2G7	0	1.5172	0.847	0.468	0	5	PLA2G7
LIPA1	0	1.45282	0.977	0.715	0	5	LIPA
ANXA21	0	1.37503	0.996	0.863	0	5	ANXA2
CD631	0	1.34096	1	0.934	0	5	CD63
CTSB1	0	1.31809	0.999	0.936	0	5	CTSB
APOC21	1.44e-237	1.30938	0.78	0.584	1.43e-234	5	APOC2
FABP4	6.71e-22	1.29183	0.457	0.265	6.65e-19	5	FABP4
MGST31	0	1.23982	0.963	0.699	0	5	MGST3
ALCAM1	0	1.23172	0.906	0.531	0	5	ALCAM
PRDX12	0	1.21691	0.991	0.803	0	5	PRDX1
CYP27A11	0	1.21258	0.903	0.538	0	5	CYP27A1
TM4SF19	0	1.19156	0.789	0.342	0	5	TM4SF19
IL4I11	0	1.1897	0.911	0.557	0	5	IL4I1
APOE1	0	1.18954	0.996	0.763	0	5	APOE
CD681	0	1.17776	1	0.931	0	5	CD68
HSD3B7	0	1.17153	0.878	0.484	0	5	HSD3B7
ENO11	0	1.16376	0.991	0.817	0	5	ENO1
IFI303	0	1.15796	1	0.96	0	5	IFI30
MATK	0	1.15744	0.8	0.263	0	5	MATK
TUBB1	0	1.05641	0.96	0.705	0	5	TUBB
S100A111	0	1.02992	0.999	0.951	0	5	S100A11
SCARB2	0	1.0271	0.925	0.601	0	5	SCARB2
MGLL1	0	1.02327	0.858	0.489	0	5	MGLL
NME1	0	1.01188	0.883	0.516	0	5	NME1
RGCC1	6.84e-212	1.01005	0.968	0.768	6.79e-209	5	RGCC
HTRA11	2.28e-276	1.00226	0.833	0.543	2.26e-273	5	HTRA1
SDC2	8.54e-225	0.979883	0.737	0.411	8.47e-222	5	SDC2
FAM20C	0	0.975912	0.862	0.44	0	5	FAM20C
MGST11	2.96e-301	0.966462	0.848	0.518	2.94e-298	5	MGST1
LGALS12	0	0.964876	0.996	0.884	0	5	LGALS1
SDS2	7.08e-202	0.953309	0.885	0.611	7.02e-199	5	SDS
TUBA1B3	9.07e-295	0.942884	0.972	0.758	9e-292	5	TUBA1B
CD361	3.94e-227	0.942597	0.939	0.702	3.9e-224	5	CD36
CAPG2	4.04e-285	0.908111	0.994	0.852	4.01e-282	5	CAPG
RMDN31	0	0.898607	0.845	0.47	0	5	RMDN3
PPP1R14B	4.33e-300	0.88505	0.925	0.644	4.3e-297	5	PPP1R14B
MANF	8.04e-302	0.883375	0.868	0.547	7.98e-299	5	MANF
PSAP1	4.45e-305	0.878494	0.999	0.947	4.41e-302	5	PSAP
VIM1	0	0.87276	1	0.957	0	5	VIM
TUBA1C1	6.44e-274	0.86126	0.955	0.702	6.39e-271	5	TUBA1C
NMB	1.99e-46	0.859831	0.523	0.366	1.98e-43	5	NMB
CD812	3.79e-273	0.850683	0.999	0.891	3.76e-270	5	CD81
SDF2L1	7.64e-279	0.84417	0.873	0.548	7.58e-276	5	SDF2L1
ACP51	6.49e-212	0.832244	0.925	0.676	6.44e-209	5	ACP5
LGMN1	3.36e-242	0.828636	0.949	0.658	3.34e-239	5	LGMN
MFSD12	4.73e-290	0.824115	0.924	0.611	4.69e-287	5	MFSD12
RAB131	2.61e-248	0.815837	0.879	0.588	2.59e-245	5	RAB13
SLC43A3	0	0.809324	0.931	0.569	0	5	SLC43A3
GLIPR21	1.5e-265	0.802661	0.911	0.594	1.49e-262	5	GLIPR2
MMP19	1.93e-289	0.789829	0.82	0.549	1.92e-286	5	MMP19
NCEH1	1.62e-269	0.784662	0.791	0.434	1.61e-266	5	NCEH1
MMP7	2.78e-80	0.766768	0.479	0.173	2.76e-77	5	MMP7
CD276	0	0.74216	0.761	0.315	0	5	CD276
GRN1	8.67e-227	0.741281	0.994	0.899	8.6e-224	5	GRN
IFI61	2.36e-169	0.729813	0.967	0.782	2.34e-166	5	IFI6
CTSZ1	9.87e-225	0.720271	0.994	0.919	9.79e-222	5	CTSZ
PLIN22	5.66e-133	0.699755	0.997	0.929	5.61e-130	5	PLIN2
TOMM40	9.19e-190	0.689426	0.764	0.481	9.12e-187	5	TOMM40
ABL2	2.5e-254	0.680744	0.855	0.522	2.48e-251	5	ABL2
LDHA1	4.92e-196	0.679555	0.987	0.808	4.88e-193	5	LDHA
GALM	9.22e-162	0.658333	0.718	0.491	9.15e-159	5	GALM
MYO1E	1.72e-253	0.65646	0.783	0.478	1.7e-250	5	MYO1E
SDSL	1.59e-237	0.649446	0.845	0.522	1.58e-234	5	SDSL
ARID5B1	2.39e-182	0.647172	0.771	0.508	2.37e-179	5	ARID5B
PPARG	3.58e-303	0.645067	0.8	0.446	3.55e-300	5	PPARG
LMNA2	7.01e-164	0.643623	0.978	0.818	6.96e-161	5	LMNA
MSR11	8.68e-163	0.642308	0.845	0.577	8.61e-160	5	MSR1
FNIP21	3.37e-228	0.642044	0.903	0.563	3.34e-225	5	FNIP2
HMGA11	1.4e-173	0.640031	0.942	0.745	1.39e-170	5	HMGA1
EMP1	1.12e-130	0.630729	0.691	0.473	1.11e-127	5	EMP1
CHI3L11	1.85e-79	0.629756	0.58	0.41	1.83e-76	5	CHI3L1
MRAS	4.22e-201	0.627053	0.792	0.541	4.19e-198	5	MRAS
ATF51	1.96e-177	0.619428	0.882	0.639	1.94e-174	5	ATF5
SRM	1.7e-190	0.610253	0.816	0.574	1.69e-187	5	SRM
SNX102	2.6e-147	0.603934	0.926	0.68	2.58e-144	5	SNX10
SLC16A10	1.69e-268	0.599966	0.741	0.367	1.67e-265	5	SLC16A10
HAMP1	3.2e-70	0.599856	0.571	0.331	3.17e-67	5	HAMP
MARCO1	2.86e-167	0.597349	0.855	0.59	2.84e-164	5	MARCO
CAMK1	5.45e-164	0.58913	0.754	0.458	5.41e-161	5	CAMK1
CCL21	3.38e-63	0.586119	0.65	0.447	3.35e-60	5	CCL2
FN11	5.25e-82	0.57133	0.801	0.626	5.21e-79	5	FN1
NPL2	1.66e-186	0.552995	0.895	0.627	1.64e-183	5	NPL
ADM1	1.84e-158	0.55227	0.863	0.572	1.82e-155	5	ADM
MIR155HG2	3.12e-175	0.546619	0.873	0.605	3.1e-172	5	MIR155HG
IFI271	9.24e-167	0.543969	0.768	0.565	9.17e-164	5	IFI27
RAB7B	4.77e-246	0.540343	0.716	0.418	4.73e-243	5	RAB7B
ST141	2.03e-180	0.524662	0.891	0.654	2.01e-177	5	ST14
FDX1	3.46e-160	0.523038	0.809	0.534	3.43e-157	5	FDX1
CD151	2.16e-155	0.516562	0.854	0.597	2.15e-152	5	CD151
CPM1	3.95e-129	0.514427	0.786	0.548	3.92e-126	5	CPM
CST61	2.57e-98	0.508622	0.662	0.47	2.55e-95	5	CST6
PTMS1	5.06e-178	0.507618	0.919	0.652	5.02e-175	5	PTMS
LTA4H1	2.04e-98	0.506015	0.936	0.773	2.02e-95	5	LTA4H
TUBB6	3.28e-166	0.494767	0.806	0.554	3.25e-163	5	TUBB6
SGK11	1.42e-91	0.486508	0.984	0.893	1.4e-88	5	SGK1
SMIM252	1.13e-173	0.482386	0.857	0.545	1.12e-170	5	SMIM25
GM2A1	2.48e-177	0.47703	0.884	0.557	2.46e-174	5	GM2A
FABP3	7.33e-170	0.467226	0.673	0.41	7.27e-167	5	FABP3
LHFPL21	8.94e-168	0.461218	0.879	0.571	8.87e-165	5	LHFPL2
CYTOR	1.09e-121	0.459215	0.729	0.399	1.08e-118	5	CYTOR
S100A102	2.46e-114	0.457693	0.997	0.901	2.44e-111	5	S100A10
RALA1	1.64e-129	0.455444	0.876	0.633	1.63e-126	5	RALA
TIMP31	1.94e-30	0.449713	0.264	0.269	1.92e-27	5	TIMP3
ALOX5AP1	4.96e-51	0.447662	0.77	0.609	4.92e-48	5	ALOX5AP
CITED21	1.05e-96	0.433896	0.912	0.767	1.04e-93	5	CITED2
HSPA51	6.63e-140	0.401359	0.969	0.832	6.58e-137	5	HSPA5
DNASE21	5.46e-106	0.399423	0.905	0.63	5.42e-103	5	DNASE2
RHOC2	2.04e-99	0.397836	0.883	0.707	2.02e-96	5	RHOC
SPINT1	9.3e-171	0.396578	0.73	0.452	9.22e-168	5	SPINT1
FMNL22	4.35e-146	0.389146	0.905	0.681	4.31e-143	5	FMNL2
CCL7	2.02e-21	0.387745	0.459	0.296	2e-18	5	CCL7
SERPINE11	6.85e-190	0.386274	0.734	0.456	6.79e-187	5	SERPINE1
C15orf482	2.85e-130	0.384902	0.979	0.775	2.83e-127	5	C15orf48
CSF1	7.25e-147	0.384436	0.618	0.359	7.19e-144	5	CSF1
RGS11	1.66e-103	0.343303	0.967	0.788	1.65e-100	5	RGS1
AVPI1	4e-147	0.33949	0.768	0.529	3.96e-144	5	AVPI1
AQP91	5.66e-141	0.338596	0.893	0.586	5.62e-138	5	AQP9
SLAMF81	7.88e-154	0.329588	0.771	0.55	7.82e-151	5	SLAMF8
A2M2	1.64e-71	0.326138	0.75	0.535	1.63e-68	5	A2M
DHRS9	4.33e-64	0.324973	0.612	0.424	4.3e-61	5	DHRS9
CA2	6.23e-149	0.320509	0.678	0.413	6.18e-146	5	CA2
PLD32	6.53e-68	0.319148	0.925	0.733	6.48e-65	5	PLD3
MACC1	1.82e-67	0.314837	0.545	0.308	1.81e-64	5	MACC1
SLC39A8	2.09e-27	0.309496	0.501	0.359	2.08e-24	5	SLC39A8
KCNN4	7.04e-101	0.308448	0.713	0.481	6.98e-98	5	KCNN4
CXCL31	7.87e-57	0.30747	0.823	0.619	7.81e-54	5	CXCL3
SDC4	4.77e-148	0.300719	0.775	0.524	4.73e-145	5	SDC4
FPR32	4.24e-65	0.294833	0.768	0.607	4.21e-62	5	FPR3
GLUL2	1.52e-46	0.288758	0.993	0.912	1.51e-43	5	GLUL
RASGRP31	3.39e-127	0.286623	0.809	0.525	3.36e-124	5	RASGRP3
GDF15	6.77e-33	0.282256	0.506	0.377	6.72e-30	5	GDF15
MELTF	7.61e-52	0.280624	0.524	0.343	7.55e-49	5	MELTF
PLPP3	1.81e-73	0.279413	0.607	0.44	1.8e-70	5	PLPP3
GNB41	1.49e-77	0.268564	0.773	0.547	1.48e-74	5	GNB4
NR1H3	7.22e-72	0.267015	0.617	0.42	7.16e-69	5	NR1H3
MYC	3.21e-68	0.266128	0.668	0.479	3.19e-65	5	MYC
P2RY111	1.36e-49	0.264455	0.589	0.415	1.35e-46	5	P2RY11
CCL181	8.65e-25	0.25679	0.295	0.324	8.58e-22	5	CCL18
CADM11	9.86e-86	0.25382	0.692	0.489	9.78e-83	5	CADM1
HS3ST1	8.31e-29	0.250553	0.537	0.385	8.24e-26	5	HS3ST1
STMN12	7.48e-193	2.14989	0.948	0.562	7.42e-190	6	STMN1
HBG21	3.64e-19	2.01663	0.358	0.268	3.61e-16	6	HBG2
HIST1H4C1	3.24e-65	1.70292	0.721	0.291	3.21e-62	6	HIST1H4C
RNASE11	4.57e-112	1.69263	0.919	0.622	4.53e-109	6	RNASE1
FCGBP1	2.03e-217	1.55493	0.906	0.305	2.01e-214	6	FCGBP
MKI67	1.42e-117	1.4076	0.777	0.255	1.41e-114	6	MKI67
CENPF	1.06e-49	1.30156	0.685	0.311	1.05e-46	6	CENPF
STAB11	2.06e-103	1.29159	0.965	0.685	2.04e-100	6	STAB1
PRDX21	2.24e-58	1.28242	0.773	0.506	2.22e-55	6	PRDX2
C1QA2	7.73e-107	1.24699	0.985	0.744	7.67e-104	6	C1QA
LYVE11	1.42e-106	1.18823	0.85	0.458	1.41e-103	6	LYVE1
TOP2A	5.16e-37	1.17754	0.629	0.255	5.12e-34	6	TOP2A
F13A11	9.1e-78	1.17151	0.856	0.571	9.02e-75	6	F13A1
UBE2C	3.32e-17	1.14047	0.577	0.234	3.29e-14	6	UBE2C
PTTG1	3.85e-22	1.13392	0.617	0.333	3.82e-19	6	PTTG1
FOLR21	1.52e-88	1.11746	0.865	0.553	1.51e-85	6	FOLR2
SELENOP1	2.23e-137	1.06937	0.94	0.528	2.21e-134	6	SELENOP
PTMS2	1.29e-79	1.05803	0.898	0.659	1.28e-76	6	PTMS
C1QB2	2.48e-96	1.04558	0.983	0.702	2.46e-93	6	C1QB
MAF1	4.92e-93	1.01553	0.865	0.535	4.88e-90	6	MAF
PLTP1	1.15e-74	0.954418	0.875	0.581	1.14e-71	6	PLTP
C1QC2	2.86e-94	0.938877	0.981	0.713	2.84e-91	6	C1QC
TUBA1B4	4.44e-83	0.927513	0.981	0.764	4.41e-80	6	TUBA1B
PAGE4	4.07e-15	0.914086	0.562	0.284	4.04e-12	6	PAGE4
HSPB12	2.73e-62	0.855786	0.969	0.866	2.7e-59	6	HSPB1
HMGB21	8.64e-59	0.849116	0.94	0.782	8.57e-56	6	HMGB2
HSPD11	2.56e-84	0.840727	0.99	0.805	2.53e-81	6	HSPD1
BIRC5	8.32e-34	0.824423	0.621	0.264	8.25e-31	6	BIRC5
HPGDS1	9.68e-45	0.817677	0.704	0.461	9.6e-42	6	HPGDS
CKS21	6.72e-89	0.815658	0.887	0.595	6.67e-86	6	CKS2
RPS4Y12	3.02e-29	0.80985	0.681	0.412	2.99e-26	6	RPS4Y1
NUSAP1	8.77e-71	0.799549	0.727	0.328	8.7e-68	6	NUSAP1
DAB21	2.39e-102	0.794421	0.935	0.652	2.38e-99	6	DAB2
EGFL71	2.38e-88	0.784424	0.794	0.39	2.36e-85	6	EGFL7
MRC11	5.86e-94	0.781353	0.846	0.461	5.81e-91	6	MRC1
CDK1	3.51e-15	0.766042	0.55	0.218	3.49e-12	6	CDK1
2024-06-02	1.37e-56	0.762604	0.994	0.964	1.36e-53	6	JUN
TMIGD31	1.85e-22	0.760836	0.656	0.449	1.84e-19	6	TMIGD3
VSIG41	1.21e-71	0.758282	0.887	0.608	1.2e-68	6	VSIG4
PCLAF	1.11e-41	0.749502	0.648	0.272	1.1e-38	6	PCLAF
HSP90AA12	6.6e-52	0.742038	1	0.981	6.54e-49	6	HSP90AA1
GPX3	2.67e-06	0.724571	0.575	0.422	0.00264668	6	GPX3
FSCN11	3.69e-29	0.716661	0.681	0.465	3.66e-26	6	FSCN1
CCNB2	7.91e-06	0.686573	0.531	0.247	0.0078465	6	CCNB2
MS4A4A1	1.64e-59	0.676362	0.904	0.642	1.63e-56	6	MS4A4A
TYMS	2.13e-12	0.66717	0.56	0.239	2.12e-09	6	TYMS
TUBB2	1.38e-49	0.666197	0.954	0.711	1.36e-46	6	TUBB
LGMN2	1.09e-64	0.664443	0.931	0.666	1.08e-61	6	LGMN
PLD33	8.35e-40	0.654659	0.917	0.738	8.28e-37	6	PLD3
HMMR	3.13e-14	0.648108	0.579	0.318	3.11e-11	6	HMMR
HIST1H2BG1	1.32e-131	0.646993	0.875	0.496	1.31e-128	6	HIST1H2BG
AKR1B12	3.76e-53	0.63935	0.86	0.613	3.73e-50	6	AKR1B1
HSPA1A1	4.2e-09	0.611409	0.996	0.964	4.17e-06	6	HSPA1A
TK1	4.61e-17	0.604661	0.577	0.23	4.57e-14	6	TK1
CA1	0	0.600555	0.819	0.097	0	6	CA1
CD1631	6.34e-55	0.598812	0.921	0.662	6.29e-52	6	CD163
CCL22	1.54e-05	0.59514	0.619	0.452	0.0153167	6	CCL2
HBM	6.54e-37	0.587892	0.315	0.191	6.49e-34	6	HBM
PCNA	2.91e-08	0.579135	0.588	0.421	2.89e-05	6	PCNA
KPNA2	2.83e-18	0.578222	0.694	0.472	2.81e-15	6	KPNA2
TROAP	1.29e-20	0.574071	0.56	0.105	1.28e-17	6	TROAP
HSPH11	1.22e-65	0.573505	0.988	0.751	1.21e-62	6	HSPH1
PDK41	1.01e-132	0.554438	0.971	0.695	1e-129	6	PDK4
HSPA1B2	1.27e-30	0.542418	0.994	0.914	1.26e-27	6	HSPA1B
CXCL1	7.53e-114	0.536493	0.823	0.363	7.47e-111	6	CXCL1
RHOB2	4.66e-64	0.525085	0.985	0.897	4.62e-61	6	RHOB
HSPA83	3.8e-39	0.522805	0.996	0.872	3.77e-36	6	HSPA8
GPR341	9.55e-57	0.522358	0.794	0.393	9.47e-54	6	GPR34
IGFBP41	7.06e-13	0.518332	0.592	0.362	7.01e-10	6	IGFBP4
SLC40A11	4.67e-44	0.50386	0.727	0.457	4.63e-41	6	SLC40A1
DNAJB12	4.59e-26	0.48777	0.994	0.91	4.55e-23	6	DNAJB1
MDK	2.1e-49	0.483267	0.688	0.321	2.08e-46	6	MDK
AHSP	5.36e-38	0.480832	0.312	0.167	5.32e-35	6	AHSP
TCEAL9	4.93e-06	0.475804	0.546	0.303	0.0048928	6	TCEAL9
CENPA	1.4e-35	0.47326	0.625	0.234	1.39e-32	6	CENPA
PPP1R14B1	2.61e-58	0.471995	0.956	0.651	2.59e-55	6	PPP1R14B
ID1	1.43e-23	0.467845	0.733	0.492	1.42e-20	6	ID1
HMGB3	1.72e-25	0.46462	0.646	0.321	1.7e-22	6	HMGB3
HBA2	2.57e-27	0.464443	0.319	0.205	2.55e-24	6	HBA2
ABCG2	1.41e-08	0.462892	0.542	0.283	1.39e-05	6	ABCG2
GAS61	1.48e-35	0.456417	0.792	0.553	1.47e-32	6	GAS6
FRMD4A2	1.37e-119	0.444413	0.95	0.49	1.36e-116	6	FRMD4A
ALOX5AP2	1.82e-21	0.442134	0.806	0.613	1.81e-18	6	ALOX5AP
DDX3Y1	1.06e-157	0.436975	0.963	0.462	1.05e-154	6	DDX3Y
FOS2	8.02e-26	0.434566	0.996	0.98	7.96e-23	6	FOS
TPM11	1.04e-12	0.427623	0.635	0.44	1.03e-09	6	TPM1
HMOX12	3.29e-18	0.422577	0.963	0.778	3.26e-15	6	HMOX1
MT1X	4.35e-26	0.410861	0.615	0.272	4.31e-23	6	MT1X
SCN9A1	1.54e-109	0.40737	0.815	0.402	1.53e-106	6	SCN9A
SERPINH11	1.09e-05	0.402581	0.546	0.343	0.0108418	6	SERPINH1
CPEB41	1.01e-65	0.401501	0.942	0.5	9.98e-63	6	CPEB4
CD141	2.92e-27	0.397453	0.973	0.888	2.9e-24	6	CD14
TUBA1C2	6.66e-22	0.397036	0.896	0.709	6.6e-19	6	TUBA1C
TFPI	1.73e-05	0.396664	0.402	0.278	0.0171381	6	TFPI
CH25H1	5.08e-102	0.392948	0.944	0.691	5.04e-99	6	CH25H
HELLS	3.24e-45	0.390474	0.665	0.338	3.21e-42	6	HELLS
NCAPG	4.27e-17	0.388829	0.579	0.24	4.24e-14	6	NCAPG
CTSC2	1.17e-40	0.381697	0.958	0.811	1.16e-37	6	CTSC
IFI272	1.33e-07	0.379183	0.683	0.571	0.000131868	6	IFI27
SNCA	2.33e-40	0.376059	0.754	0.453	2.31e-37	6	SNCA
NRP11	3.3e-41	0.374293	0.744	0.426	3.27e-38	6	NRP1
MGST32	2.47e-11	0.363223	0.852	0.708	2.45e-08	6	MGST3
EGR12	8.3e-36	0.35955	0.979	0.79	8.24e-33	6	EGR1
RND31	7.67e-126	0.358507	0.806	0.322	7.61e-123	6	RND3
GALM1	2.85e-25	0.3562	0.704	0.497	2.83e-22	6	GALM
CDCA3	1.76e-07	0.354762	0.402	0.202	0.000174835	6	CDCA3
NET1	3.49e-52	0.353545	0.715	0.449	3.46e-49	6	NET1
A2M3	2.22e-36	0.353036	0.817	0.54	2.2e-33	6	A2M
C22	5.01e-17	0.350602	0.694	0.501	4.97e-14	6	C2
VMP11	7e-26	0.34767	0.988	0.849	6.94e-23	6	VMP1
PCDH121	5.03e-11	0.341688	0.565	0.291	4.99e-08	6	PCDH12
PMP221	1.21e-16	0.338266	0.69	0.491	1.2e-13	6	PMP22
DLGAP5	2.61e-30	0.336204	0.608	0.204	2.58e-27	6	DLGAP5
HJURP	6.68e-25	0.331175	0.36	0.176	6.63e-22	6	HJURP
FAM111B	4.79e-14	0.330909	0.537	0.173	4.75e-11	6	FAM111B
QPRT	5.75e-11	0.330282	0.579	0.323	5.71e-08	6	QPRT
NR2F2	1.34e-28	0.329905	0.298	0.197	1.33e-25	6	NR2F2
GYPA	1.64e-140	0.322386	0.717	0.122	1.62e-137	6	GYPA
GATA3	9.67e-22	0.313109	0.325	0.192	9.59e-19	6	GATA3
IER52	1.12e-24	0.312575	0.994	0.886	1.11e-21	6	IER5
RGS161	5.04e-169	0.311764	0.883	0.325	5e-166	6	RGS16
CITED22	6.4e-30	0.308577	0.917	0.771	6.34e-27	6	CITED2
CDK6	4.95e-124	0.302457	0.906	0.504	4.91e-121	6	CDK6
ARRDC31	1.05e-43	0.299882	0.942	0.614	1.04e-40	6	ARRDC3
ID32	7.94e-51	0.299241	0.831	0.527	7.87e-48	6	ID3
BAG31	1.04e-71	0.294159	0.963	0.661	1.03e-68	6	BAG3
HMBS	5.03e-23	0.292201	0.369	0.416	4.99e-20	6	HMBS
MFAP5	1.11e-14	0.284338	0.369	0.335	1.1e-11	6	MFAP5
MT1G	2.93e-08	0.282632	0.371	0.287	2.91e-05	6	MT1G
CLSPN	7.57e-09	0.280689	0.388	0.252	7.51e-06	6	CLSPN
KIF20A	1.07e-14	0.280276	0.535	0.093	1.06e-11	6	KIF20A
SLCO2B12	4.85e-66	0.279068	0.942	0.602	4.81e-63	6	SLCO2B1
CDKN1C2	6.84e-26	0.278638	0.69	0.444	6.79e-23	6	CDKN1C
ALAS2	1.82e-10	0.278317	0.406	0.177	1.81e-07	6	ALAS2
CLEC11A	8.76e-16	0.276024	0.688	0.481	8.69e-13	6	CLEC11A
PDLIM1	1.3e-21	0.272187	0.331	0.351	1.29e-18	6	PDLIM1
SRM1	1.5e-12	0.268666	0.717	0.582	1.49e-09	6	SRM
MYH10	1.53e-22	0.267108	0.333	0.225	1.52e-19	6	MYH10
S100A13	4.14e-46	0.265676	0.285	0.203	4.11e-43	6	S100A1
HSPA52	8.41e-19	0.258017	0.975	0.835	8.35e-16	6	HSPA5
MYL4	8.61e-53	0.256781	0.262	0.187	8.54e-50	6	MYL4
PKMYT1	1.82e-15	0.253142	0.371	0.246	1.8e-12	6	PKMYT1
ATP1B11	1.12e-16	0.253089	0.727	0.512	1.11e-13	6	ATP1B1
CSRP2	9.61e-21	0.250865	0.327	0.278	9.54e-18	6	CSRP2
CAV1	1.62e-16	0.250495	0.358	0.272	1.61e-13	6	CAV1
NME11	6.5e-15	0.250177	0.7	0.528	6.45e-12	6	NME1
