# Supplementary material for: The immune landscape of fetal chorionic villous tissue in term placenta
Source: Front Immunol. 2025 Jan 13;15:1506305. doi: 10.3389/fimmu.2024.1506305 (PMC11769816; doi:10.3389/fimmu.2024.1506305)
Supplement: Supplementary Table 2 — Module scores for clusters identified by 3′ gene expression analysis, related to Figures 1 , 2 and 4 . [file Table2.xlsx]

## Sheet: Module_Scores
Migration		chemokine signaling		Phagocytosis		TLR Signaling		Wound Healing		M2-like		PRR Signaling		Cytokine Signaling
GO term #	Gene List	GO term #	Gene List	GO term #	Gene List	GO term #	Gene List	GO term #	Gene List	GO term #	Gene List	GO term #	Gene List	GO term #	Gene List
GO:0002522	CNR2	GO:0016493	AKT3	hsa04666	TCIRG1	GO:0002755	AKT3	GO:0002543	ABI3BP	GO:0097011	MED22	GO:0002752	TLR1	GO:0002752	CCR7
GO:0002685	S1PR1	GO:0038117	RASGRP2	hsa:80262	CLEC4M	GO:0002756	TLR6	GO:0001525	ACTG1	GO:0036006	ACPP	GO:0002753	TLR2	GO:0038160	OXSR1
GO:0002686	IL16	GO:0038121	CCL26	GO:0006909	TLR6	GO:0034125	TAB1	GO:0060978	ACVRL1	GO:0005129	AGA	GO:0002221	TLR3	GO:0019221	WNK1
GO:0002687	GPR183	GO:0016494	VAV3	GO:0090385	TUBA1B	GO:0034128	TIRAP	GO:0060055	ADAMTS13	GO:0038157	SRBD1	GO:0062208	TLR4	GO:0002753	STK39
GO:0002688	PF4	GO:0038147	CXCL13	GO:0038096	TUBB3	GO:0034136	CHUK	GO:0002246	ADAMTS18	GO:0042116	NAT13		TLR5	GO:0038096	ACKR4
GO:0002689	PF4V1	GO:0016495	CXCR6		TUBB4A	GO:0034140	MAP3K8	GO:1902262	ADIPOR2	GO:0002281	CLIC5		TLR6	GO:0038157	CCR9
GO:0002690	CXCR5	GO:0048020	GNB5		TUBB4B	GO:0034144	MAPK14	GO:0048844	ADRA2A	GO:0048246	C9ORF72		TLR7	GO:0007229	XCR1
GO:0002693	CORO1A	GO:0031726	ADCY1		SEC61B	GO:0034148	TICAM1	GO:0002043	ADRA2B	GO:0005157	TMEM185A		TLR8	GO:0060333	CCR1
GO:0002696	SLIT2	GO:0031735	ADCY2		CORO1A	GO:0034164	CTSK	GO:0072554	ADRA2C	GO:0038145	LOC652881		TLR9	GO:0070498	CCR3
GO:0030335	GPR18	GO:0031727	CCR9		TUBA3E	GO:0034122	AKT1	GO:0048514	ADTRP	GO:1905517	CKS2		TLR10	GO:0038154	CCR2
GO:0030595	EDN2	GO:0031728	CCL27		TUBA3D	GO:0034137	AKT2	GO:0001569	AGER	GO:0035691	TLR1		CLECL1A	GO:0035722	CCRL2
GO:0045123	PTN	GO:0031730	ADCY3		ATP6V1G3	GO:0034141	TAB2	GO:0002042	AHNAK	GO:0042117	ITGB2		CLEC1B	GO:0035723	CCR6
GO:0045620	GPSM3	GO:0031731	ADCY5		COMP	GO:0034145	FOS	GO:0035441	AJAP1	GO:0002280	IER3		CLEC2B	GO:0097400	ACKR1
GO:0048247	F2RL1	GO:0031732	ADCY6		CTSL	GO:0034157	LY96	GO:1990705	AJUBA	GO:0002548	COX10		CLEC2D	GO:0038173	CCR4
GO:0050672	EDN3	GO:1990869	ADCY7		CTSS	GO:0034161	TBK1	GO:0002248	ALOX12	GO:0035696	RYR1		CLEC4A	GO:0035655	CCL26
GO:0050900	F7	GO:0038115	ADCY8		CYBA	GO:0034165	IFNA1	GO:0016525	ALOX15	GO:0071674	GMIP		CLEC4C	GO:0038110	CCR8
GO:0050901	MDK	GO:0038116	CHUK		CYBB	GO:0034123	IFNA2	GO:1903588	ALOX5	GO:0032943	ERMAP		CLEC4D	GO:0038155	FOXC1
GO:0050902	PTK2B	GO:0038146	ADCY9		ATP6V0E2	GO:0034124	IFNA4	GO:0106089	ANO6	GO:0051455	SH3PXD2B		CLEC4E	GO:0070106	CXCL12
GO:0070663	CD34	GO:0008009	CCR1		DYNC1H1	GO:0034127	IFNA5	GO:0090051	ANXA1	GO:0043031	GLRX2		CLEC4G	GO:0038156	ACKR3
GO:0072676	ITGA9	GO:0004950	CCR3		DYNC1I1	GO:0034143	IFNA6	GO:1904597	ANXA2	GO:0010760	BRP44L		CD209	GO:0038172	CXCR2
GO:0097021	PDE4B	GO:0042379	CCR4		DYNC1I2	GO:0034163	IFNA7	GO:1903671	ANXA5	GO:1902227	ATP5B		CLEC5A	GO:0061514	PTK2B
GO:0097022	TNF	GO:0070098	CCR5		DYNC1LI2	GO:0034121	IFNA8	GO:0061369	ANXA6	GO:1905522	CHCHD9		CLEC6A	GO:0035771	CCL7
GO:1901623	SELP	GO:0031737	CCR6		PIKFYVE	GO:0035665	IFNA10	GO:0061044	ANXA8	GO:0120042	LGALS2		CLEC7A	GO:0070102	GPR75
GO:1901624	SELL	GO:0045236	CCR7		TUBB	GO:0034130	IFNA13	GO:2001213	AP3B1	GO:1903974	RAC1		CLEC9A	GO:0038112	CCL16
GO:1903037	NKX2-3	GO:0045237	CCR8		FCAR	GO:0034166	IFNA14	GO:0061626	APOE	GO:0032725	TNPO2		CLEC10A	GO:0031663	CCL23
GO:1903038	SELPLG	GO:0048248	GRK7		FCGR1A	GO:0034134	IFNA16	GO:0045766	APOH	GO:0043032	ZNF597		CLEC12A	GO:0038145	CCL18
GO:1903039	DBH	GO:0070100	CRK		FCGR2A	GO:0034138	IFNA17	GO:1903849	AQP1	GO:2000111	SLC11A2		CLEC12B	GO:0035691	CCL20
GO:1903236	MMP9	GO:1903082	CRKL		FCGR2B	GO:0034142	IFNA21	GO:1905653	ARFGEF1	GO:0010759	DCI		LY75	GO:0039530	GPR35
GO:1903237	MSN	GO:1903886	PIK3R6		FCGR3A	GO:0034146	IFNAR1	GO:1905555	ARHGAP24	GO:1901258	UBR7		MRC	GO:0044878	CX3CL1
GO:1903238	JAML	GO:0071651	CX3CR1		FCGR3B	GO:0034150	IFNAR2	GO:0043536	ARHGAP35	GO:1902228	AGPAT4		CD207	GO:0002755	CCL17
GO:1903429	ITGA7	GO:2000340	GRK2		PLA2R1	GO:0034154	IFNB1	GO:1903589	ARHGEF19	GO:0060907	DEK		OLR1	GO:0002756	CXCL11
GO:1904994	ROCK1	GO:2000343	GRK3		SEC61G	GO:0034158	TICAM2	GO:0090050	ARL8B	GO:0071642	MAP3K7IP2		NOD1	GO:0038108	CXCL10
GO:1904996	FOXJ1	GO:0032722	DOCK2		ATP6V0A2	GO:0034162	IKBKB	GO:0060054	BNC1	GO:1905523	RPS4Y2		NOD2	GO:0001960	CCR10
GO:1904997	B4GALT1	GO:0070101	ADCY4		STX12	GO:0002224	IL1B	GO:1903672	AXL	GO:2000448	GNA15		NLRC3	GO:1905450	CXCR4
GO:1904998	ADD2		AKT1		ATP6V0D2	GO:0038123	IL6	GO:0035470	B4GALT1	GO:0120041	C6ORF120		NLRC4	GO:2000521	CXCL1
GO:1904999	ELANE		AKT2		ATP6V1C2	GO:0038124	CXCL8	GO:1903691	BC004004		MTX2		NLRC5	GO:2001045	CXCR5
GO:2000401	ICAM1		PTK2B		SEC61A1	GO:0035669	IL12A	GO:0061155	BLOC1S3		C8ORF40		NLRX1	GO:0060336	CXCR3
GO:2000402	AIMP1		FGR		CD209	GO:0035666	IL12B	GO:0061156	BLOC1S4		SCN3A		CIITA	GO:2000660	TREM2
GO:2000403	ITGB7		FOXO3		HLA-A		CXCL10	GO:0045765	BLOC1S6		RFC1		NAIP	GO:1902206	WBP1L
	ITGA6		PLCB1		HLA-B		IRAK1	GO:1905553	C1GALT1C1		CHPF2		NLRP1	GO:1902215	EDN2
	PLEC		PIK3R5		HLA-C		IRF3	GO:0090049	C1QTNF1		UQCRFS1		NLRP2	GO:0070104	IL5RA
	FUT7		SHC2		HLA-DMA		IRF5	GO:1904054	CADM4		TLR6		NLRP3	GO:0031665	GREM2
	HOXA7		GNAI1		HLA-DMB		IRF7	GO:1903670	CPB2		SLCO3A1		NLRP4	GO:1902227	CSF3R
	ADTRP		GNAI2		HLA-DOA		JUN	GO:0061441	CARMIL2		TMEM183A		NLRP5	GO:0039534	IL17RB
	RABGEF1		GNAI3		HLA-DOB		LBP	GO:0061304	CASK		ZBTB8OS		NLRP6	GO:0034125	LEPR
	ADORA1		GNB1		HLA-DPA1		CCL3L3	GO:0002040	CASP7		C17ORF87		NLRP7	GO:0034128	IL6R
	ADA		GNB2		HLA-DPB1		CXCL9	GO:0061042	CAV1		TMEM126B		NLRP8	GO:0039536	IRF5
	IL33		GNB3		HLA-DQA1		MYD88	GO:0048845	CAV3		CES2		NLRP9	GO:0034136	IL1RAP
	SEMA3G		GNG3		HLA-DQA2		NFKB1		CCL2		C9ORF103		NLRP10	GO:0034140	TRAF3IP2
	EPHB2		GNG4		HLA-DQB1		NFKBIA		CCM2L		COG5		NLRP11	GO:0034144	IL20RA
	LAMC2		GNG5		HLA-DRA		IRAK4		CCN4		DEDD2		NLRP12	GO:0034148	IFNGR1
	PIK3CD		GNG7		HLA-DRB1		TLR7		CCN1		ZNF296		NLRP13	GO:0034164	KIT
	CCR1		GNG10		HLA-DRB5		TLR8		CCR2		SLC43A2		NLRP14	GO:0034122	SH2B2
	CSF1		GNG11		HLA-E		PIK3CA		CD109		LOC645317		DDX58	GO:0010804	IL6
	CCN1		GNGT1		HLA-F		PIK3CB		CD151		SLC38A6		IFIH1	GO:0060339	GHR
	ELP6		GNGT2		HLA-G		PIK3CD		CD40LG		VPS8		DHX58	GO:0002221	IFNGR2
	CEP43		CCR10		RAB7B		PIK3R1		CD44		MDH2			GO:0001961	IFNAR1
	NEDD9		XCR1		TUBB8		PIK3R2		CD9		C4ORF32			GO:0071848	IL2RB
	LGR6		CXCR3		TUBB2B		TLR9		CDKN1A		TMEM183B			GO:1905451	DUOX1
	EPHA1		GRK4		ITGA2		TOLLIP		CEACAM1		CHD9			GO:2001046	CSF2RB
	GCNT2		GRK5		ITGA5		MAPK1		CELSR1		FAM162A			GO:0060335	CSF1R
	CLDN1		GRK6		ITGAM		MAPK3		CFH		NDUFB5			GO:2000661	JAK2
	SMO		GRB2		ITGAV		MAPK8		CFLAR		MRPS22			GO:1903883	IL7
	FGR		CXCL1		ITGB1		MAPK11		CHMP1A		SLFN11			GO:1902216	IFNK
	AIF1		CXCL2		ITGB2		MAPK9		CHMP1B		COX7B			GO:0070105	SLC1A1
	TIAM1		CXCL3		ITGB3		MAPK10		CHMP2A		MRPS30			GO:0031666	CD44
	CCL26		GSK3A		ITGB5		MAPK13		CHMP2B		FAM156A			GO:1902228	IL7R
	KDR		GSK3B		LAMP1		MAP2K1		CHMP4B		CHKB			GO:2000448	FER
	PDPN		HCK		LAMP2		MAP2K2		CHMP4C		SMPDL3A			GO:1900245	TNFRSF1A
	PODXL		HRAS		M6PR		MAP2K3		CHMP5		DECR1			GO:0062208	SOCS1
	PDGFRA		IKBKB		MBL2		MAP2K6		CHMP6		ANKRD12			GO:1900246	IL13RA2
	CLDN3		CXCL8		MPO		MAP2K7		CHMP7		HPSE			GO:0034137	IL13RA1
	CLDN4		CXCR1		MRC1		RAC1		CLASP1		C16ORF75			GO:0034141	NUMBL
	MYOC		CXCR2		MSR1		RELA		CLASP2		UQCRHL			GO:0034145	CNTFR
	GPNMB		CXCL10		NCF2		MAPK12		CLDN1		DDR1			GO:0034157	STAT4
	LRRC15		ITK		NCF4		CCL3		CLDN13		TOR1AIP1			GO:0034161	SOCS5
	APC		JAK2		NOS1		CCL4		CLDN19		ZCCHC11			GO:0034165	IFNB1
	PDCD10		JAK3		OLR1		CCL5		CLDN3		PPCS			GO:0034123	JAK1
	SEMA3F		KRAS		ATP6V0A4		CXCL11		CLDN4		MRPL18			GO:1903265	ZC3H15
	SEMA3B		RHOA		DYNC1LI1		MAP2K4		CLEC10A		APOOL			GO:0060340	STAT5B
	CTSH		SHC4		ATP6V1D		SPP1		CLEC7A		DPH5			GO:0001959	JAK3
	ONECUT1		LYN		ATP6V1H		STAT1		CNN2		FASTK			GO:2001044	IL17RE
	HGF		ARRB1		TUBA8		MAP3K7		COL3A1		PRKRIR			GO:0060334	IL4R
	SEMA3C		ARRB2		ATP6V1A		TLR1		COL5A1		PCBD1			GO:2000659	IL12RB1
	HAS2		CCL3L3		ATP6V1B1		TLR2		COMP		SFRS2B			GO:0031664	IL21R
	PDGFA		CXCL9		ATP6V1B2		TLR3		CORO1B		THBS1			GO:2000446	RELA
	EPHA2		NFKB1		ATP6V0C		TLR4		CRK		MTX3			GO:0034124	IL1RAPL2
	SNAI2		NFKBIA		ATP6V1C1		TLR5		CTSG		THOC7			GO:0034127	IL1R2
	EGFR		NFKBIB		PIK3C3		TNF		CX3CL1		MRPS18B			GO:0039535	LIFR
	PDGFB		NRAS		ATP6V1E1		TRAF3		CXADR		KL			GO:0034143	IL1R1
	ADAM10		PAK1		ATP6V0B		TRAF6		CXCR4		AKR7A3			GO:0034163	IRAK3
	PTP4A1		GNG13		ATP6V1G2		CASP8		DCBLD2		RABAC1			GO:0034121	STAT3
	CEMIP		PF4		STX18		PIK3R3		DDR1		LOC646630			GO:0010803	STAT2
	MMP14		PF4V1		ATP6V0A1		IKBKG		DDR2		LYRM5			GO:0060338	EPOR
	RET		PIK3CA		ATP6AP1		RIPK1		DMTN		MIF			GO:0039529	IL1A
	XBP1		PIK3CB		SEC61A2		FADD		DRD5		SHPK			GO:0002223	IL1B
	CSF1R		PIK3CD		RAB5A		CD14		DSP		A2M			GO:0035665	IL37
	SUN2		PIK3CG		RAB5B		CD80		DST		CREG1			GO:0071847	IRAK4
	PDGFRB		PIK3R1		RAB5C		CD86		DTNBP1		LOC644128			GO:0034130	IL6ST
	GPER1		PIK3R2		RAC1		CCL4L2		DUOX1		RPA3			GO:0034166	TYK2
	SEMA6D		PLCB2		ACTB		CD40		DUOX2		UQCRC2			GO:0034134	PRLR
	SOD2		PLCB3		SFTPD		IKBKE		DYSF		DFFB			GO:0034138	EREG
	BMP2		PLCB4		CLEC7A				EMILIN2		MAP1LC3C			GO:0034142	PF4
	IGF1R		SHC3		NCF1				ENG		SELO			GO:0034146	STAT6
	CPNE3		GNG2		SFTPA1				ENPP4		TARP			GO:0034150	TNFSF11
	ADAM17		PPBP		TAP1				ENTPD1		MTIF2			GO:0034154	BAD
	CD151		PRKACA		TAP2				ENTPD2		MAPKAPK5			GO:0034158	IRF6
	FZD4		PRKACB		TFRC				EPB41L4B		PLD2			GO:0034162	MAMU-A
	GRB7		PRKACG		THBS1				EPHB2		VMO1			GO:0002224	IRF9
	SNAI1		PRKCB		THBS2				EPPK1		NAP1L1			GO:0038123	IRF4
	CARMIL1		PRKCD		THBS3				ERBB2		FLJ20444			GO:0038124	IRF1
	NTRK3		PRKCZ		THBS4				EVL		GGCT			GO:0035669	TP53
	TGFBR1		MAPK1		TLR2				EVPL		GRINA			GO:0035666	IFNG
	ADRA2A		MAPK3		TLR4				EXT1		LOC642921			GO:0033209	STAT1
	IL4		GNG12		ACTG1				F10		NQO2			GO:0060337	NMI
	ELP5		MAP2K1		C1R				F11R		KIAA0556				IRF8
	CBLL1		PARD3		C3				F12		TP53INP2				IRF7
	CXCL16		CCL28		TUBA4A				F13A1		C9ORF40				PSMB2
	FGF1		BAD		TUBA3C				F13B		STAMBP				PSMA5
	SYNE2		PTK2		TUBB2A				F2R		C18ORF32				MYD88
	FOXF1		PREX1		SFTPA2				F2RL1		MS4A14				PSMB1
	CIB1		CXCL16		TUBA1A				F2RL2		AFG3L2				PSMA6
	LAMB1		PXN		RAB7A				F2RL3		CLK2				PSMB9
	HSPA5		RAC1		COLEC11				F7		ZNF684				PSMB8
	ATP8A1		RAC2		DYNC2H1				F8		EVL				IKBKB
	LEF1		RAC3		TUBAL3				F9		NDUFA10				PLCB1
	NTF3		RAF1		TUBB1				FBLN1		STK32B				PSMB5
	SEMA4D		RAP1A		COLEC12				FCER1G		GPN1				RPS6KA5
	AKT2		RAP1B		CALR				FER1L5		HEG1				TRAF6
	SDCBP		GNB4		CANX				FERMT1		MOBKL2C				PSMA7
	IRS2		RELA		RILP				FERMT2		ERRFI1				PSMA1
	FER		GRK1		EEA1				FERMT3		CENTD2				PSMB7
	RRAS2		ROCK1		STX7				FGA		DNAJC14				PSMB4
	ROR2		CCL1		TUBB6				FGB		DEF8				PSMB3
	PLAU		CCL2		TUBA1C				FGF1		TRIM3				EGR1
	F2R		CCL3		MARCO				FGF10		CHCHD2				IRAK1
	CDH5		CCL4		ATP6V0E1				FGF2		CBR4				PSMA8
	FAM83H		CCL5		ATP6V1E2				FGFR1OP2		PCTP				IRAK2
	VSIR		CCL7		ATP6V0D1				FGG		RICS				PSMA4
	FERMT2		CCL8		HGS				FGL1		PHF2				RPS6KA4
	ACTN4		CCL11		CD14				FKBP10		DUSP1				MAPK3
	EGF		CCL13		ATP6V1F				FLNA		NDUFA9				IL15
	MAZ		CCL14		VAMP3				FN1		EPB41L3				IL15RA
	GRN		CCL15		CD36				FNTB		ISCA2				CD4
	VEGFC		CCL16		SCARB1				FOXA2		PALB2				TRAF5
	ATM		CCL17		ATP6V1G1				FOXC2		DDX47				IL17F
	BCAR1		CCL18		SEC22B				FUNDC2		ZNF32				IL17A
	MYO1C		CCL19		MRC2				FZD6		POLA2				IKBKE
	SH3RF2		CCL20						FZD7		C13ORF18				IL17RA
	BMP4		CCL21						GAS6		SDHB				NOTCH1
	CLEC7A		CCL22						GATA1		ANXA4				TRAF2
	THBS1		CCL23						GATA2		TFE3				AKT1
	SPRY2		CCL24						GATA4		ITK				PDGFB
	EPHA4		CCL25						GNA13		LIG4				IL18
	MMP7		CXCL6						GNAQ		CDR2				IL18R1
	RACK1		CXCL11						GNAS		DLL1				IL18RAP
	TRADD		CXCL5						GP1BA		FAM38A				IL2RA
	PPP3CA		XCL1						GP1BB		ZNF142				MX1
	ZNF268		CX3CL1						GP5		SPOCK2				OAS1
	SEMA5A		CXCL12						GP6		C2ORF28				OASL
	VIL1		CXCR5						GP9		SMCR7L				OAS2
	INSM1		SHC1						GPR4		RBPMS2				SYK
	COL1A1		NCF1						GPX1		COQ5				IL33
	ELP3		SOS1						GRHL3		SESTD1				IL34
	CCL7		SOS2						HBEGF		TINF2				SPI1
	FAM110C		SRC						HGFAC		PRKD2				SRC
	CCL11		BRAF						HIF1A		TNC				CTR9
	NOTCH1		STAT1						HMGB1		LIAS				YAP1
	CCAR1		STAT2						HMOX1		TBCA				SMAD4
	IGF1		STAT3						HNF4A		MRPS25				CHMP4C
	TWIST2		STAT5B						HPS1		PDCD6IP				ZFYVE19
	PECAM1		XCL2						HPS4		SOCS3				SLIT2
	INSR		TIAM1						HPS5		NDUFS4				PADI2
	NUMB		CCR2						HPS6		PIM2				ROBO1
	ADAM9		VAV1						HPSE		CYC1				SLIT3
	TGFB1		VAV2						HRAS		ZBTB40				RNF113A
	RHOD		WAS						IGF1		FASTKD1				SH2B3
	ITGAV		CXCR4						IL1A		FAM120A				PTPRC
	ROCK2		PIK3R3						IL6		GK2				ECM1
	RIPOR1		IKBKG						IL6RA		CRTC2				IL36RN
	HBEGF		WASL						INS1		TP53BP1				ARG1
	ACVR1		GNG8						INS2		PHF17				OTOP1
	CARMIL2		ROCK2						INSL3		SLC30A9				PTPN2
	SPAG9		CXCL14						ITGB1		TADA1L				PARP14
	LYN		CCL4L2						ITGB3		RASA2				OTUD4
	MYADM		BCAR1						ITGB6		LOC389293				IL1RN
	MYLK		ELMO1						JAK2		GBAS				ADIPOQ
	RDX		CDC42						JAML		COX5A				TRAIP
	TMSB15B								KANK1		SACS				HIST1H2BJ
	SMIM22								F5		CLEC2D				GPS2
	WNT5B								ELK3		SDHD				APOA1
	WNT11								KDR		UFSP2				XIAP
	MGAT5								KLKB1		IL27RA				NAIP
	STX4								KLRH1		CRIP1				NR1H4
	DDRGK1								KNG1		HEATR6				F2RL1
	EDN1								KNG2		ETS2				PELI3
	HRAS								KRT6A		TIAM1				RFFL
	ITGB3								LILRB4A		MRPL37				CCDC3
	FLT1								LNPK		FBXO4				NOL3
	ZNF304								LRG1		2024-09-07				PPP2CB
	CDH13								LYN		RNMTL1				GAS6
	FAM89B								LYST		SAPS3				PYDC1
	STAT3								MACF1		UQCRB				PIAS4
	SPHK1								MAP3K1		MAFG				MUL1
	ITGAX								MERTK		MRS2				DCST1
	PRKCA								MFSD2B		UQCC				YTHDF2
	PIK3R1								MIA3		BRMS1				ADAR
	DAB2								MMP12		DYRK2				ISG15
	ANGPTL3								MMRN1		CISD1				METTL3
	TRIM32								MPIG6B		TMEM51				SAMHD1
	PAK1								MRTFA		AP3M2				YTHDF3
	IL1B								MSX2		ATP5A1				OAS3
	ACTG1								MTOR		DHX16				MMP12
	ONECUT2								MUC16		IFT74				TTLL12
	ARHGEF39								MYH10		FRAG1				NLRC5
	FERMT3								MYH2		RAB38				CACTIN
	MIA3								MYH9		MCTS1				HIF1A
	TNFSF18								MYLK		NNT				EDN1
	NCKAP1L								MYOF		SLC2A5				RIPK2
	MADCAM1								MYOZ1		C9ORF123				CD74
	KITLG								NACA		HMGB3				TRIM44
	PTPN22								NBEAL2		LPCAT2				AXL
	CRK								NDNF		GRSF1				PAFAH1B1
	SMPD3								NF1		DBT				HPX
	ANXA1								NFATC1		FANCG				MED1
	CXCR3								NFE2L2		LYPLAL1				PARP9
									NLRP6		MRPL15				TRIM32
									NOG		C5ORF62				GFI1
									NOTCH2		SYNJ2				RIPK1
									NPR2		LOC647340				C1QTNF4
									TEC		FAF1				UBE2K
									HRG		ABCB9				ADAM17
									NRG1		FIS				PRKN
									F3		DENND3				CASP4
									P2RX1		PPIL3				WNT5A
									P2RY1		HPS5				TRIM56
									P2RY12		SAAL1				ZBP1
									PAPSS2		CPT2				TRIM6
									PARD3		LOC441763				LSM14A
									PDCD10		NDRG2				TRIM41
									PDGFA		LRCH3				MAVS
									PDGFB		MAD2L2				STING1
									PDGFRA		SUCLG2				TBK1
									PDIA2		LOC200030				IRF3
									PDIA3		CBX3				FADD
									PDIA4		CYTH3				USP27X
									PDPN		ACADM				HSP90AB1
									PEAR1		C17ORF56				VRK2
									PECAM1		FAM96A				NKIRAS1
									PHLDB2		CTBS				HIPK1
									PIK3CB		C13ORF1				SPATA2
									PIP5K1C		TMEM120A				OTULIN
									PAK1		PECI				CYLD
									PLA2G4A		ZHX2				SHARPIN
									PLAT		VNN1				NKIRAS2
									PLAU		DYRK4				PYCARD
									PLAUR		DENND1A				SPHK1
									PLEC		NTHL1				TNFRSF1B
									PLEK		UPF1				TNF
									PLET1		RRP8				AIM2
									PLG		TBX3				NFKBIA
									PLPP3		PAPSS2				TNFSF18
									POU2F3		SETMAR				FOXO3
									PPARA		SIP1				RRAGA
									PPARD		SEC22B				TRAF3
									PPARG		MSH6				ACTN4
									PPIA		UBL4A				ILK
									PPL		C19ORF2				CARD14
									PRCP		NDUFA4				CDIP1
									PRDX2		TMEM86B				TNFRSF17
									PRKCA		MRPL30				EDA2R
									PRKCD		STARD7				TNFSF13B
									PRKCE		KIAA0586				PLVAP
									PRKCQ		TTC14				UMOD
									PRKG1		CLCN6				TXNDC17
									PROC		POR				TNFRSF11A
									PROCR		APBB3				TNFRSF13C
									PROS1		LOC286016				CD70
									PROZ		DICER1				IRF2
									PRSS56		BCAT2				IFI27
									PSG23		TMEM203				IFNAR2
									PTEN		PILRA				FFAR2
									PTGER4		TNFRSF8				MBL2
									PTK2		GPR175				FCN1
									PTK7		DAGLA				TIFA
									PTPN6		OSGEPL1				ALPK1
									PTPRJ		LOC651738				MYO1G
									RAB27A		TLN2				CSF2
									RAB3A		PLSCR1				CDC42
									RAP2B		NPLOC4				ITGA10
									REG3A		MYOM2				ITGA9
									REG3G		APEX1				ADAM15
									F2		METAP2				ITGB2
									RREB1		SERPINB2				ZYX
									S100A10		WDR47				CCN2
									S100A9		NUPL2				FGR
									CD36		CBR1				PTN
									SCNN1B		C5ORF54				FYB2
									SCNN1G		R3HDM1				ADAMTS4
									SCRIB		ERAL1				ITGB8
									SDC4		ATP5F1				RCC2
									SELP		SETD3				ADAMTS1
									SERPINA10		DPY19L4				CDH17
									SERPINC1		ACOT7				ADAM10
									SERPIND1		RHOBTB3				ITGB1
									SERPINE1		HRB				NRP1
									SERPINE2		PLXNC1				SEMA7A
									SERPINF2		LOC100008589				FERMT1
									SERPING1		RIC8A				HPS5
									SH2B3		COQ3				MPIG6B
									SHH		LAT2				ITGB1BP1
									SLC11A1		ANO10				THY1
									SLC12A2		NSMCE1				CIB1
									SLC4A1		COMTD1				ITGA11
									SLC6A4		GTF3C3				ITGB4
									SLC7A11		IRS2				FERMT2
									SMAD3		SET				FN1
									SMOC2		DIAPH1				ITGA2B
									SMPD1		CHD1L				ITGA5
									SNAI2		NAALADL1				BCAR1
									SRF		C21ORF124				ITGA2
									SRSF6		C7ORF57				ITGB5
									ST3GAL4		C3ORF31				ILKAP
									STARD13		ARHGAP10				ITGA7
									STXBP1		C18ORF55				TEC
									STXBP3		LOC731682				CUL3
									SYK		KLHL35				FUT8
									SYT11		SARS2				CD40LG
									SYT7		SLC27A3				ITGAV
									SYTL4		GFOD1				MADCAM1
									TAFA5		NBPF3				ITGB3
									TBXA2R		RNF138				PTPRA
									TPM1		NIPSNAP1				COL3A1
									TFPI		ZNF197				ZNF304
									TFPI2		C1ORF149				TLN1
									THBD		EXTL2				PLEK
									THBS1		IMPDH2				CIB2
									TIMP1		PLEKHA9				FYB1
									TLR4		MRPL45				ITGAE
									TMEFF2		BCL3				PTPN11
									TNF		PTPLAD1				ITGB7
									TNFRSF12A		FAM26C				PRAM1
									TOR1A		CCNH				ADAMTS10
									TPSAB1		MTMR3				ABL1
									TREML1		KHSRP				FERMT3
									TRIM72		HSP90AA1				VAV1
									TSKU		CS				ITGB6
									TSPAN32		SERBP1				ITGA6
									TSPAN8		DOCK1				BCL10
									TSPAN9		NDUFAB1				PTAFR
									TUBB1		HIBADH				MTDH
									TXK		GTF2H1				CD6
									TYRO3		ELP3				MAPK1
									UBASH3A		PGS1				LBP
									UBASH3B		SERPINB7				LY96
									VANGL2		DBR1				TICAM1
									VEGFA		VNN3				PRKCE
									VEGFB		ABHD10				MAPK14
									VIL1		SAP30BP				TGFB1
									VKORC1		CCDC51				LYN
									VPS33B		CTNNB1				MALT1
									VPS4A		AKAP1				PLCG2
									VPS4B		LOC642082				TLR4
									VTN		FH				CD14
									VWF		SNW1				CSF1
									WFDC1		EGR3				DOK1
									WNT3A		MEGF9				TLR5
									WNT4		NIF3L1				TLR10
									WNT5A		SERPINB8				TLR1
									WNT7A		KIAA0913				TLR6
									XBP1		C8ORF59				TLR2
									YAP1		LOC646144				TNIP1
									F11		PDE4DIP				TLR9
											RUNX1				TLR8
											RER1				TLR3
											VNN2				TNIP3
											PTK2				MKKS
											PDXP				BBS4
											SLC9A8				APPL1
											CANT1				HAVCR2
											EXOSC1				PHACTR4
											SDAD1				CTNNA1
											PCCB				SLC2A10
											CHI3L2				LTF
											POGK				DEFB114
											FKRP				NFKBIL1
											LRRC58				TRIB1
											SEMA4B				LACRT
											RPL26				STAP1
											METAP1				TKFC
											NUDT16L1				RIOK3
											SFXN4				DHX58
											DUSP26				C1QBP
											MDH1				CD300A
											C3ORF23				CD300LF
											ARV1				SARM1
											C10ORF78				GPATCH3
											CDV3				UFD1
											ADPRHL2				NLRX1
											CRK				NPLOC4
											SSH1				SEC14L1
											BCAR3				RNF125
											C12ORF30				MFHAS1
											DNPEP				NOD2
											RPL14				TNFAIP3
											FAM21B				RAB7B
											CARD16				NR1D1
											RG9MTD1				DAB2IP
											GALM				BPIFB1
											ZNF93				GRAMD4
											IL10RB				TYRO3
											TAX1BP3				ARRB2
											PVRL2				LGR4
											PLEKHG2				MFSD3
											TCERG1				NLRP6
											LEPROT				NOD1
											CDKN2D				INAVA
											ANKMY2				LACC1
											PCDHGB6				CLEC4E
											CXCL2				APPL2
											ZNF484				DMTN
											FLOT1				LIMS1
											MRPL1				LIMS2
											LYN				LOXL3
											EXOSC6				EMP2
											HIRIP3				CD63
											IFNA8				FLNA
											IL1R2				BMP6
											RABEPK				LY86
											FZD1				SASH1
											SLC31A1				SCIMP
											UROD				CD180
											TMX4				PRKCA
											TAPT1				ANKRD17
											RHBDF2				DDX60
											B3GNT2				ZDHHC5
											INVS				PUM1
											FAH				TRIM15
											REEP5				PUM2
											PER2				ZCCHC3
											RASAL1				USP15
											MOBKL2B				TIRAP
											IL1RAP				PJA2
											DDRGK1				CYBA
											VCL				PTPN22
											SLC7A7				FLOT1
											CH25H				PELI1
											PARM1				WDFY1
											CD1E				NR1H3
											NRIP1				IFI35
											NPEPPS				RSAD2
											MTFMT				SLC15A4
											CMTM8				TASL
											RFXAP				DDX3X
											FLJ25006				RTN4
											CD300LF				TIMP1
											CD1A				ANGPT1
											SPATA5L1				NOP53
											GPT				FCRL3
											C5ORF20				CD36
											PPP1R16A				ESR1
											SPN				PHB2
											IFNAR2				RNF135
											STAT6				CLPB
											CD1C				PHB
											C1ORF218				NKG2D
											CDH2				KLRD1
											IL8RBP				CLEC7A
											TRIM36				CLEC6A
											HES6				CLDN18
											SASH1				EXT1
											NAPSB				PIK3AP1
											CREB5				RFTN1
											RHBDL3				UNC93B1
											TACSTD2				COLEC12
											UBL3				S100A14
											KIFC2				TRIL
											DTNA				TLR7
											AGPAT9				EPG5
											ATXN1				MAPKAPK3
											PLA2G4A				LRRC19
											DRAM1				MAPKAPK2
											SLC37A3				RPS6KA3
											MC1R				AP3B1
											FLJ40448				RAB11FIP2
											KCNK13				CD40
											FOXD2
											PNKD
											CLEC4F
											DMXL2
											MAPK9
											EIF2C1
											CNOT10
											MYL12A
											TNIK
											MGC16121
											RAB7A
											CD1B
											MYO9B
											LEPREL1
											RUFY4
											KIAA0513
											PGD
											ARPC2
											DPYSL2
											DUSP6
											ATG7
											GLS
											MAOA
											HARS2
											CCL17
											GOLGA8B
											SYT17
											LYZ
											FOS
											PELP1
											KIAA1671
											CYBB
											ALOX5AP
											CCRN4L
											IL1R1
											CARD9
											CLIC2
											RAMP1
											DAP
											HOMER2
											NAGPA
											PALLD
											SOCS1
											ADAM28
											DLST
											CRH
											TRIB2
											AUH
											UST
											RAB33A
											ESPNL
											EGLN3
											GALNTL4
											CXORF40A
											ALOX15
											CD14
											WNT5B
											MUTED
											EXOC2
											RAP1GAP
											TOR3A
											WDR33
											TIGD5
											FOXQ1
											ITPRIPL1
											IL17RB
											GPD1L
											RRP1B
											HPS1
											BAP1
											S100A9
											MLKL
											PPP1R14A
											TTC9C
											KTN1
											S100A8
											SNX8
											IRF4
											PPP1R3B
											BATF3
											RAB40B
											CCDC6
											LOC152195
											ISYNA1
											CCL26
											SULF2
											RASL10A
											RTKN
											ZNF317
											CTNNAL1
											WNT5A
											GPR65
											KIAA0182
											INTS3
											SOX8
											HEMK1
											NMD3
											C5AR1
											CABIN1
											DHRS11
											C3AR1
											MMP12
											CBR3
											ADAM15
											SUCNR1
											MACF1
											PITRM1
											ALDH5A1
											RPL28
											DAAM1
											PITPNA
											RASSF7
											MAP1A
											GALNT12
											ARHGAP23
											LOC284998
											NLRP12
