# Supplementary material for: The immune landscape of fetal chorionic villous tissue in term placenta
Source: Front Immunol. 2025 Jan 13;15:1506305. doi: 10.3389/fimmu.2024.1506305 (PMC11769816; doi:10.3389/fimmu.2024.1506305)
Supplement: Supplementary Table 3 — Gene markers for clusters identified by Single-nuclei ATAC-Seq data analysis, related to Figure 7 . [file Table3.xlsx]

## Sheet: FunctionalEnrichment_Promoter
The raw data for Figure 4D (Promoter)
Description	LogP	Count	Log(q-value)	negative_Log(q-value)	Orientation
cytokine-mediated signaling pathway	-8.3	29	-4.8	4.8	PAMM1a
response to bacterium	-6.9	39	-4.1	4.1	PAMM1a
cell activation	-5.9	37	-3.2	3.2	PAMM1a
protein phosphorylation	-5.4	36	-2.9	2.9	PAMM1a
positive regulation of cell migration	-5.4	31	-2.9	2.9	PAMM1a
innate immune response	-4.8	36	-2.4	2.4	PAMM1a
hemopoiesis	-3.9	22	-1.7	1.7	PAMM1a
immune effector process	-3.8	23	-1.6	1.6	PAMM1a
chemotaxis	-3.3	18	-1.3	1.3	PAMM1a
inflammatory response	-19	92	-14	14	PAMM1b
cellular response to cytokine stimulus	-15	102	-11	11	PAMM1b
cell activation	-14	93	-11	11	PAMM1b
response to bacterium	-13	95	-9.7	9.7	PAMM1b
immune effector process	-10	58	-7.3	7.3	PAMM1b
locomotion	-7.6	72	-5.2	5.2	PAMM1b
regulation of type II interferon production	-7	24	-4.6	4.6	PAMM1b
myeloid cell differentiation	-6.4	40	-4.2	4.2	PAMM1b
endocytosis	-6.4	27	-4.1	4.1	PAMM1b
regulation of MAPK cascade	-6.3	73	-4.1	4.1	PAMM1b
myeloid cell differentiation	-5.5	31	-3.4	3.4	PAMM1b
chemotaxis	-4.9	30	-3	3	PAMM1b
wound healing	-3.8	36	-2.1	2.1	PAMM1b
regulation of pattern recognition receptor signaling pathway	-3.4	20	-1.8	1.8	PAMM1b
negative regulation of cell differentiation	-12	82	-8.5	8.5	HBC
locomotion	-9.3	67	-6	6	HBC
regulation of growth	-7.7	63	-4.9	4.9	HBC
protein phosphorylation	-7.2	69	-4.5	4.5	HBC
hemopoiesis	-6.3	45	-3.9	3.9	HBC
embryonic morphogenesis	-5.7	55	-3.4	3.4	HBC
cell fate commitment	-5.2	30	-3	3	HBC
regulation of vesicle-mediated transport	-4.6	48	-2.6	2.6	HBC
cellular response to cytokine stimulus	-4.3	60	-2.4	2.4	HBC
hemopoiesis	-4.2	56	-2.2	2.2	HBC
response to hormone	-4.1	62	-2.2	2.2	HBC
chromatin organization	-7.4	73	-4.7	4.7	HBC
inflammatory response	-18	81	-14	14	PAMM2
cellular response to cytokine stimulus	-13	86	-9.3	9.3	PAMM2
innate immune response	-11	84	-7.9	7.9	PAMM2
cell activation	-11	80	-7.8	7.8	PAMM2
immune effector process	-9.7	51	-6.8	6.8	PAMM2
locomotion	-7.9	45	-5.3	5.3	PAMM2
positive regulation of cell migration	-7.1	59	-4.6	4.6	PAMM2
myeloid cell differentiation	-5.8	34	-3.5	3.5	PAMM2
angiogenesis	-5	37	-2.9	2.9	PAMM2
regulation of vesicle-mediated transport	-4.1	47	-2.3	2.3	PAMM2
chronic inflammatory response	-4	5	-2.2	2.2	PAMM2
regulation of growth	-4	52	-2.1	2.1	PAMM2
wound healing	-3.7	31	-1.9	1.9	PAMM2
regulation of MAPK cascade	-3.7	23	-1.9	1.9	PAMM2
regulation of pattern recognition receptor signaling pathway	-3.6	18	-1.8	1.8	PAMM2

## Sheet: FunctionalEnrichment_Intergenic
The raw data for Figure 4E (Intergenic)
Description	LogP	Count	Log(q-value)	negative_Log(q-value)	Orientation
cellular response to cytokine stimulus	-12	44	-8.1	8.1	PAMM1a
innate immune response	-7.7	37	-4.1	4.1	PAMM1a
cell activation	-6.5	33	-3.3	3.3	PAMM1a
cellular response to hormone stimulus	-5.2	24	-2.6	2.6	PAMM1a
regulation of pattern recognition receptor signaling pathway	-5.1	12	-2.6	2.6	PAMM1a
regulation of MAPK cascade	-4.8	28	-2.4	2.4	PAMM1a
protein phosphorylation	-4.8	23	-2.4	2.4	PAMM1a
regulation of type II interferon production	-4.4	10	-2.1	2.1	PAMM1a
regulation of growth	-3.9	19	-1.7	1.7	PAMM1a
regulation of leukocyte migration	-3.8	13	-1.6	1.6	PAMM1a
regulation of vesicle-mediated transport	-3.5	21	-1.4	1.4	PAMM1a
inflammatory response	-14	95	-10	10	PAMM1b
immune effector process	-12	72	-9.2	9.2	PAMM1b
regulation of MAPK cascade	-8.6	94	-6.2	6.2	PAMM1b
innate immune response	-8.6	104	-6.1	6.1	PAMM1b
regulation of leukocyte migration	-7.8	43	-5.5	5.5	PAMM1b
cellular response to hormone stimulus	-7.6	73	-5.4	5.4	PAMM1b
defense response to bacterium	-6.7	50	-4.6	4.6	PAMM1b
immune effector process	-6.5	65	-4.4	4.4	PAMM1b
response to growth factor	-6.1	70	-4	4	PAMM1b
angiogenesis	-6	51	-4	4	PAMM1b
positive regulation of type II interferon production	-5.6	19	-3.6	3.6	PAMM1b
protein phosphorylation	-5.2	65	-3.3	3.3	PAMM1b
myeloid cell differentiation	-4.4	41	-2.6	2.6	PAMM1b
regulation of response to wounding	-4.1	28	-2.4	2.4	PAMM1b
regulation of pattern recognition receptor signaling pathway	-3.8	24	-2.1	2.1	PAMM1b
hemopoiesis	-7.6	60	-4.2	4.2	HBC
immune system development	-4.3	19	-1.7	1.7	HBC
angiogenesis	-4.7	32	-1.9	1.9	HBC
myeloid cell differentiation	-4.3	27	-1.7	1.7	HBC
immune effector process	-3.8	25	-1.4	1.4	HBC
regulation of MAPK cascade	-3.8	48	-1.3	1.3	HBC
inflammatory response	-3.6	41	-1.3	1.3	HBC
response to bacterium	-15	102	-11	11	PAMM2
inflammatory response	-12	80	-8.7	8.7	PAMM2
regulation of MAPK cascade	-11	90	-8.4	8.4	PAMM2
immune effector process	-9.3	58	-6.7	6.7	PAMM2
protein phosphorylation	-8.7	77	-6.2	6.2	PAMM2
regulation of leukocyte migration	-8	39	-5.6	5.6	PAMM2
regulation of type II interferon production	-7.2	25	-5	5	PAMM2
defense response to bacterium	-6.5	44	-4.4	4.4	PAMM2
immune system development	-6.5	29	-4.4	4.4	PAMM2
response to hormone	-6.1	83	-4	4	PAMM2
angiogenesis	-4.5	41	-2.7	2.7	PAMM2
phagocytosis	-4.4	18	-2.6	2.6	PAMM2
myeloid cell differentiation	-4.4	36	-2.5	2.5	PAMM2
regulation of pattern recognition receptor signaling pathway	-4	22	-2.3	2.3	PAMM2
regulation of response to wounding	-3.7	24	-2	2	PAMM2
ERK1 and ERK2 cascade	-3.2	10	-1.6	1.6	PAMM2

## Sheet: Gene_score_Figure4B
Marker GeneScores scATACseq for Figure 4B
group_name	name	seqnames	start	end	strand	idx	Log2FC	FDR	MeanDiff
PAMM1a	HLA-DQB1-AS1	chr6	32659880	32660729	1	420	2.40144	1.86419e-34	0.889689
PAMM1a	VIM	chr10	17228259	17237593	1	121	1.0871	1.57205e-30	1.15118
PAMM1a	HLA-DQA1	chr6	32637357	32647062	1	419	1.17039	1.57205e-30	0.603151
PAMM1a	TCOF1	chr5	150357639	150400308	1	889	1.3195	2.98149e-28	1.32604
PAMM1a	CD74	chr5	150412929	150401637	2	890	0.949151	2.88175e-26	1.09094
PAMM1a	HLA-DQB1	chr6	32668383	32659467	2	421	1.05702	3.55113e-24	0.600781
PAMM1a	OLR1	chr12	10172138	10158301	2	171	1.08286	4.03593e-24	0.64599
PAMM1a	VIM-AS1	chr10	17229985	17214239	2	120	0.912382	1.04559e-23	0.858699
PAMM1a	HLA-DRB1	chr6	32589848	32552990	2	418	0.938341	1.75624e-22	0.367024
PAMM1a	FRY-AS1	chr13	32031639	32025314	2	111	0.905551	3.62991e-21	0.359616
PAMM1a	VCAN	chr5	83471465	83582303	1	426	0.837106	1.51044e-20	0.293964
PAMM1a	RGS1	chr1	192575727	192580031	1	1952	0.787833	3.80037e-19	0.669831
PAMM1a	SPATA13	chr13	23979700	24321031	1	43	0.727999	5.89523e-18	0.405131
PAMM1a	DST	chr6	56954628	56457987	2	721	0.564769	6.5438e-18	0.332132
PAMM1a	TAF4B	chr18	26225936	26391685	1	139	1.09557	7.89307e-18	0.139416
PAMM1a	CADM1	chr11	115504957	115169218	2	1337	1.18273	2.67154e-17	0.219904
PAMM1a	SH3BP4	chr2	234951973	235055714	1	1498	0.885382	9.37071e-16	0.217719
PAMM1a	MIR181A1	chr1	198859153	198859044	2	1983	0.828366	1.22038e-15	0.218036
PAMM1a	HLA-DPA1	chr6	33080775	33064569	2	435	0.804384	1.22728e-15	0.433546
PAMM1a	SULF2	chr20	47786616	47656912	2	503	0.736293	1.84034e-15	0.316434
PAMM1a	HLA-DPB1	chr6	33075926	33087201	1	436	0.822956	2.31879e-15	0.483904
PAMM1a	ST8SIA6	chr10	17454330	17318383	2	122	1.13152	3.68761e-15	0.113787
PAMM1a	MIR181A1HG	chr1	198937429	198807493	2	1981	0.73104	4.53048e-15	0.193072
PAMM1a	PADI2	chr1	17119435	17066761	2	276	0.841056	5.05417e-15	0.281576
PAMM1a	MIR4269	chr2	239305462	239305545	1	1533	0.605077	1.63379e-14	0.576392
PAMM1a	LINC01222	chr1	199021037	199006040	2	1984	0.822205	3.0824e-14	0.0947208
PAMM1a	PPIEL	chr1	39546187	39522280	2	630	0.86147	1.00818e-13	0.270295
PAMM1a	KCNA3	chr1	110675033	110672465	2	1199	0.667367	1.00818e-13	0.285755
PAMM1a	CDK14	chr7	90466424	91210590	1	542	0.624293	1.40461e-13	0.390249
PAMM1a	MIR633	chr17	62944215	62944312	1	1080	0.555363	1.93308e-13	0.246225
PAMM1a	LINC00221	chr14	106482439	106521073	1	849	0.926437	1.97597e-13	0.0643333
PAMM1a	ASTL	chr2	96138436	96123850	2	632	1.31648	2.0934e-13	0.971681
PAMM1a	RXFP2	chr13	31739542	31803388	1	110	0.946567	2.11217e-13	0.0903113
PAMM1a	SLC22A4	chr5	132294443	132344206	1	618	0.799786	2.67194e-13	0.302841
PAMM1a	DMC1	chr22	38570286	38518949	2	352	1.05051	3.3696e-13	0.188351
PAMM1a	CXCR4	chr2	136118165	136114349	2	898	0.642906	6.12634e-13	0.753476
PAMM1a	MIR2276	chr13	24162416	24162504	1	44	1.15924	7.43839e-13	0.499635
PAMM1a	LOC101930010	chr6	56844002	56864078	1	722	0.989578	8.72652e-13	0.194803
PAMM1a	KCNA2	chr1	110631474	110593580	2	1198	0.625104	8.83977e-13	0.193926
PAMM1a	LINC00540	chr13	22040975	22276524	1	34	0.980734	1.59899e-12	0.172189
PAMM1a	TMEM30B	chr14	61281840	61277370	2	359	0.915168	1.83807e-12	0.192817
PAMM1a	PEG3	chr19	56840728	56810083	2	1582	1.21638	2.82566e-12	0.163424
PAMM1a	L3MBTL4	chr18	6415237	5954706	2	40	0.550728	3.31933e-12	0.176885
PAMM1a	GABBR1	chr6	29633976	29555629	2	268	0.884392	3.84929e-12	0.147239
PAMM1a	CASQ2	chr1	115768781	115700007	2	1261	1.00544	3.86785e-12	0.118894
PAMM1a	LINC00900	chr11	115760627	115754248	2	1340	0.784779	4.15566e-12	0.248313
PAMM1a	C15orf48	chr15	45430529	45448761	1	300	0.792131	4.83193e-12	0.311675
PAMM1a	ZIM2	chr19	56840729	56774552	2	1581	1.3508	6.35499e-12	0.163656
PAMM1a	FN1	chr2	215436172	215360440	2	1301	1.18796	6.92765e-12	0.179295
PAMM1a	HLA-DOA	chr6	33009612	33004178	2	434	0.64688	9.60395e-12	0.340526
PAMM1a	TMEM52B	chr12	10170542	10191801	1	172	0.640051	1.22407e-11	0.335574
PAMM1a	MIMT1	chr19	56840902	56848556	1	1583	1.55027	1.3962e-11	0.319301
PAMM1a	PLXNC1	chr12	94148723	94307675	1	869	0.521987	1.87482e-11	0.356273
PAMM1a	MIR4439	chr2	225010540	225010461	2	1407	0.696226	1.92697e-11	0.229068
PAMM1a	PRSS38	chr1	227815693	227846470	1	2255	1.02899	2.31335e-11	0.0720643
PAMM1a	RNVU1-1	chr1	148362533	148362370	2	1357	0.817159	2.31776e-11	0.332157
PAMM1a	DUSP10	chr1	221742176	221701424	2	2203	0.397451	2.60663e-11	0.364697
PAMM1a	KIT	chr4	54657918	54740715	1	311	0.908194	2.60663e-11	0.120926
PAMM1a	2024-03-10	chr17	62808344	62701314	2	1079	0.643629	3.39317e-11	0.100345
PAMM1a	CD48	chr1	160711851	160678746	2	1700	0.565882	4.14201e-11	0.251739
PAMM1a	PLEKHG2	chr19	39412585	39428415	1	897	0.495901	5.26129e-11	0.965241
PAMM1a	LOC101929524	chr5	16615926	16629969	1	103	0.895325	5.68697e-11	0.195386
PAMM1a	C10orf55	chr10	73922777	73909969	2	462	0.546136	6.20289e-11	0.376604
PAMM1a	HLA-DRB5	chr6	32530287	32517343	2	417	0.687728	6.55258e-11	0.124866
PAMM1a	SATB1-AS1	chr3	18445024	18920401	1	138	0.487854	7.34198e-11	0.194659
PAMM1a	MIR4425	chr1	25023503	25023586	1	398	0.516173	7.34791e-11	0.932392
PAMM1a	RGS13	chr1	192636138	192660306	1	1953	0.88465	9.31326e-11	0.0789097
PAMM1a	STK39	chr2	168248141	167954020	2	1003	0.637957	9.31326e-11	0.181769
PAMM1a	PPP1R16B	chr20	38805705	38923024	1	393	1.16413	9.54185e-11	0.108857
PAMM1a	STX11	chr6	144150526	144188370	1	1117	0.528905	1.25954e-10	0.37755
PAMM1a	PKDCC	chr2	42048020	42058528	1	290	0.452153	1.29959e-10	0.238791
PAMM1a	IQCA1	chr2	236507542	236324147	2	1503	0.754779	1.47416e-10	0.0898072
PAMM1a	MIR5579	chr11	79422226	79422169	2	1115	1.04495	1.49139e-10	0.209064
PAMM1a	MYL10	chr7	101629296	101613325	2	701	0.542342	1.53537e-10	0.111948
PAMM1a	SCRG1	chr4	173406380	173384701	2	876	0.771724	1.56755e-10	0.157339
PAMM1a	ZNF618	chr9	113876282	114056591	1	599	0.704961	1.97738e-10	0.226175
PAMM1a	PHACTR3	chr20	59577509	59847711	1	611	0.607519	1.98553e-10	0.137323
PAMM1a	MIR8079	chr13	44196200	44196129	2	195	0.660219	3.92043e-10	0.257703
PAMM1a	DACH1	chr13	71867192	71437966	2	326	0.70239	4.57425e-10	0.126608
PAMM1a	SEMA4A	chr1	156147366	156177752	1	1594	0.67594	4.78218e-10	0.574289
PAMM1a	LINC01387	chr18	6511416	6590653	1	42	0.737889	4.80286e-10	0.0406044
PAMM1a	NEIL3	chr4	177309836	177362943	1	894	0.990301	5.24219e-10	0.156255
PAMM1a	SORL1	chr11	121452203	121633693	1	1426	0.459228	7.56758e-10	0.322028
PAMM1a	HLA-DRA	chr6	32439842	32445046	1	416	0.585653	7.95827e-10	0.390853
PAMM1a	DNAH11	chr7	21543215	21901839	1	147	0.897767	8.75362e-10	0.130612
PAMM1a	MIR5195	chr14	106850999	106850885	2	850	0.681917	9.61163e-10	0.266436
PAMM1a	ACKR3	chr2	236567787	236582358	1	1504	0.689297	1.0528e-09	0.121305
PAMM1a	ANKRD33B	chr5	10564330	10657816	1	85	0.44808	1.21426e-09	0.306062
PAMM1a	HMGN2P46	chr15	45450118	45513767	1	302	0.540996	1.41297e-09	0.285365
PAMM1a	TNFAIP3	chr6	137867188	137883312	1	1079	0.467382	1.59323e-09	0.476751
PAMM1a	SERPINE1	chr7	101127089	101139266	1	687	0.737501	1.70916e-09	0.386484
PAMM1a	SRGN	chr10	69088106	69104811	1	390	0.473882	1.84947e-09	0.454613
PAMM1a	NHLH2	chr1	115841126	115836377	2	1262	0.844573	1.94027e-09	0.201018
PAMM1a	DOCK5	chr8	25184772	25418082	1	186	0.564549	2.42255e-09	0.249157
PAMM1a	SPATA13-AS1	chr13	24254439	24252749	2	45	0.597485	3.27343e-09	0.433167
PAMM1a	SLC7A1	chr13	29595688	29509410	2	91	0.588468	3.62209e-09	0.136088
PAMM1a	PRSS1	chr7	142749468	142763997	1	982	0.836506	3.78731e-09	0.0584336
PAMM1a	PLCB1	chr20	8114453	8968360	1	124	0.393903	4.42099e-09	0.250333
PAMM1a	CEP126	chr11	101915015	102001058	1	1224	1.19173	4.75592e-09	0.0884518
PAMM1a	HDAC4	chr2	239401654	239048168	2	1530	0.364799	5.84198e-09	0.395526
PAMM1a	SLC22A15	chr1	115976498	116070054	1	1264	0.854483	6.56447e-09	0.133673
PAMM1a	C1QTNF9	chr13	24307166	24322535	1	46	0.601673	6.56447e-09	0.0808374
PAMM1a	ST3GAL4	chr11	126355640	126440344	1	1508	0.541384	9.47085e-09	0.106106
PAMM1a	ANO5	chr11	22193176	22283357	1	367	0.711396	9.73761e-09	0.0683554
PAMM1a	FTH1	chr11	61967660	61959718	2	717	0.333178	9.76248e-09	0.637109
PAMM1a	PLAU	chr10	73909177	73917497	1	461	0.498921	9.94324e-09	0.5185
PAMM1a	LMNA	chr1	156082573	156140089	1	1593	0.367193	1.13039e-08	0.585777
PAMM1a	TAGLN2	chr1	159925732	159918107	2	1678	0.537195	1.30133e-08	0.494436
PAMM1a	ANGPTL5	chr11	101916522	101890674	2	1223	1.21722	1.3034e-08	0.119044
PAMM1a	SNX29P2	chr16	29291220	29372110	1	430	0.571192	1.33487e-08	0.156649
PAMM1a	MKX-AS1	chr10	27744786	27767794	1	186	0.824363	1.53239e-08	0.0985341
PAMM1a	PRSS2	chr7	142748662	142774564	1	981	0.985722	1.63896e-08	0.0593714
PAMM1a	ITPRID1	chr7	31514071	31658720	1	238	0.997938	1.86113e-08	0.0840764
PAMM1a	HLA-DQA2	chr6	32741342	32747215	1	422	0.789497	2.01175e-08	0.0778675
PAMM1a	CD69	chr12	9760901	9752486	2	157	0.634584	2.15999e-08	0.280008
PAMM1a	XYLT1	chr16	17470881	17101769	2	310	0.428459	2.2757e-08	0.504
PAMM1a	PLXDC2	chr10	19816239	20289856	1	137	0.395045	2.34946e-08	0.334865
PAMM1a	MACC1-AS1	chr7	20141916	20153531	1	137	0.49664	3.24574e-08	0.0793775
PAMM1a	DTNA	chr18	34493290	34891844	1	171	0.360297	3.2576e-08	0.140831
PAMM1a	LMCD1	chr3	8501707	8574673	1	29	0.659431	3.33461e-08	0.0726687
PAMM1a	MACC1	chr7	20217404	20134655	2	136	0.497649	3.33461e-08	0.253484
PAMM1a	LOC105369507	chr11	115396756	115397658	1	1339	1.45064	3.40681e-08	0.0754156
PAMM1a	ATP2C1	chr3	130850595	131016712	1	925	0.473776	3.5049e-08	0.255603
PAMM1a	LINC01423	chr21	38333421	38323635	2	195	0.505005	4.17429e-08	0.114189
PAMM1a	ZNF521	chr18	25352190	25061926	2	136	0.880038	4.20289e-08	0.146926
PAMM1a	ITPR1	chr3	4493348	4847840	1	15	0.344861	4.20289e-08	0.29036
PAMM1a	PADI1	chr1	17205126	17246005	1	277	0.719261	4.59324e-08	0.190994
PAMM1a	NAMPT	chr7	106286326	106248285	2	745	0.401022	4.78397e-08	0.472346
PAMM1a	LPAR1	chr9	111038458	110873263	2	563	0.545365	5.03482e-08	0.164709
PAMM1a	HSD11B1-AS1	chr1	209724125	209661364	2	2125	0.516764	5.33201e-08	0.184916
PAMM1a	ORAI2	chr7	102433106	102456821	1	709	0.626772	5.38956e-08	0.269827
PAMM1a	LOC101927468	chr1	148255012	148195959	2	1356	0.628208	5.55093e-08	0.0656646
PAMM1a	MARCKSL1	chr1	32336379	32333832	2	530	0.719191	5.57499e-08	0.547374
PAMM1a	MIR548O	chr7	102405855	102405742	2	708	0.598606	5.76736e-08	0.23641
PAMM1a	TCP10L2	chr6	167149480	167196913	1	1249	0.393165	5.88198e-08	0.109946
PAMM1a	ABCB4	chr7	87480435	87401697	2	524	0.655336	5.88198e-08	0.10158
PAMM1a	PALM2-AKAP2	chr9	109780309	110172512	1	556	0.385113	5.92575e-08	0.224201
PAMM1a	OR1A2	chr17	3197519	3198448	1	62	1.05381	6.20702e-08	0.057249
PAMM1a	BEND6	chr6	56955126	57027342	1	723	0.682593	7.48351e-08	0.0788072
PAMM1a	GPAT3	chr4	83535914	83605875	1	491	0.513506	7.60093e-08	0.159916
PAMM1a	TPTEP1	chr22	16601887	16698742	1	7	1.30401	7.85324e-08	0.0769739
PAMM1a	CUX1	chr7	101815904	102283957	1	702	0.302375	7.85324e-08	0.357418
PAMM1a	SUPT5H	chr19	39436156	39476670	1	899	0.503812	8.43362e-08	0.533503
PAMM1a	DLGAP1-AS3	chr18	3878180	3897069	1	28	0.773954	9.08278e-08	0.0638655
PAMM1a	P2RX1	chr17	3916500	3896592	2	84	0.796323	1.07937e-07	0.194567
PAMM1a	ITPK1	chr14	93116320	92936914	2	597	0.28457	1.16854e-07	0.188309
PAMM1a	ACSM3	chr16	20610243	20797581	1	335	0.669276	1.24685e-07	0.200631
PAMM1a	LINC01331	chr5	74536976	74369376	2	356	0.541978	1.26064e-07	0.0980823
PAMM1a	HELZ2	chr20	63574239	63558086	2	681	0.693724	1.3095e-07	0.185494
PAMM1a	TBC1D7-LOC100130357	chr6	13328544	13264861	2	94	0.409778	1.4257e-07	0.279416
PAMM1a	ADAM19	chr5	157575775	157395534	2	946	0.496561	1.49539e-07	0.163992
PAMM1a	EMP2	chr16	10580698	10528422	2	248	0.832146	1.51193e-07	0.134231
PAMM1a	OR1G1	chr17	3127581	3126584	2	61	1.13128	1.51193e-07	0.0632128
PAMM1a	MRC2	chr17	62627401	62693597	1	1078	0.767909	1.51525e-07	0.139002
PAMM1a	FAM30A	chr14	105917979	105932642	1	847	0.657036	1.52234e-07	0.0427209
PAMM1a	MKX	chr10	27746060	27672875	2	185	0.408171	1.54015e-07	0.05051
PAMM1a	SNX10	chr7	26291895	26374329	1	179	0.397429	1.54015e-07	0.236355
PAMM1a	TES	chr7	116210493	116258783	1	786	0.615731	1.5481e-07	0.144785
PAMM1a	S100A10	chr1	151994390	151982915	2	1444	0.408097	1.60753e-07	0.294791
PAMM1a	PDLIM1	chr10	95291024	95237572	2	619	0.780122	1.70418e-07	0.0827489
PAMM1a	DSCR10	chr21	38206156	38208644	1	194	0.648173	1.73175e-07	0.177376
PAMM1a	KCNJ15	chr21	38157034	38307357	1	193	0.615944	1.74648e-07	0.200347
PAMM1a	RETN	chr19	7669044	7670454	1	246	0.524293	1.93299e-07	0.243835
PAMM1a	CLMN	chr14	95319906	95181940	2	632	0.394571	1.946e-07	0.153958
PAMM1a	MAST4	chr5	66596361	67169595	1	306	0.50906	2.10404e-07	0.236898
PAMM1a	WDR86-AS1	chr7	151409161	151413354	1	1088	0.791717	2.21987e-07	0.15706
PAMM1a	MIR4259	chr1	159900079	159899979	2	1677	0.718272	2.23422e-07	0.281538
PAMM1a	LRRC20	chr10	70382650	70298970	2	407	0.492198	2.27357e-07	0.240289
PAMM1a	UCN3	chr10	5365009	5374692	1	35	0.681972	2.3724e-07	0.0902129
PAMM1a	PLEK	chr2	68365173	68397453	1	446	0.500848	2.53365e-07	0.373133
PAMM1a	WDR86	chr7	151410727	151375909	2	1087	0.775707	2.55981e-07	0.101301
PAMM1a	MIR6731	chr1	24919416	24919345	2	397	0.60266	2.58661e-07	0.382285
PAMM1a	PTGER2	chr14	52314305	52328606	1	290	0.508406	2.65389e-07	0.282747
PAMM1a	SLAMF7	chr1	160739057	160754821	1	1701	0.61236	2.75706e-07	0.17805
PAMM1a	PLS3-AS1	chrX	115562731	115518182	2	630	1.24552	2.89415e-07	0.0354297
PAMM1a	MIR4475	chr9	36823599	36823539	2	234	0.501583	2.90717e-07	0.0797971
PAMM1a	CLIP4	chr2	29097705	29189643	1	219	0.599152	3.14374e-07	0.105004
PAMM1a	MIR4530	chr19	39409678	39409623	2	898	0.402944	3.39058e-07	1.39485
PAMM1a	APBB1IP	chr10	26438203	26567803	1	172	0.366193	3.52216e-07	0.207478
PAMM1a	PKIB	chr6	122471917	122726373	1	983	0.413115	3.56432e-07	0.148825
PAMM1a	UBD	chr6	29559925	29555515	2	267	0.862964	4.1322e-07	0.0741546
PAMM1a	AHR	chr7	17298622	17346152	1	123	0.494536	4.4527e-07	0.181028
PAMM1a	DOCK10	chr2	225042445	224765090	2	1406	0.417638	4.47663e-07	0.317793
PAMM1a	ALCAM	chr3	105366909	105576900	1	698	0.493017	4.47663e-07	0.236219
PAMM1a	MIR218-2	chr5	168768255	168768146	2	1000	1.23645	4.47663e-07	0.0978515
PAMM1a	FOS	chr14	75278774	75282230	1	498	0.271685	5.44112e-07	0.789812
PAMM1a	CCDC69	chr5	151224145	151181052	2	904	0.663499	5.48535e-07	0.191313
PAMM1a	LINC01226	chr1	31518435	31524245	1	508	0.442491	5.96832e-07	0.203566
PAMM1a	CAMK2B	chr7	44334577	44217150	2	320	0.67532	6.23979e-07	0.138886
PAMM1a	BHLHE40-AS1	chr3	4979961	4896809	2	18	0.34236	6.90826e-07	0.253355
PAMM1a	LCE5A	chr1	152510844	152512177	1	1455	0.416858	7.05676e-07	0.0523333
PAMM1a	ACSM6	chr10	95194200	95228928	1	618	0.756777	7.05676e-07	0.0402429
PAMM1a	PRSS58	chr7	142258058	142252143	2	979	0.938453	7.22007e-07	0.0503213
PAMM1a	P4HA2	chr5	132295271	132191838	2	616	0.463675	7.29821e-07	0.216379
PAMM1a	GLT1D1	chr12	128853427	128984968	1	1227	0.532584	7.45273e-07	0.129853
PAMM1a	TMTC2	chr12	82686880	83134870	1	823	0.365988	7.46926e-07	0.12107
PAMM1a	FCN1	chr9	134917963	134905890	2	871	0.594391	8.02777e-07	0.23947
PAMM1a	MIR4799	chr4	147782595	147782668	1	776	0.497219	9.17523e-07	0.392283
PAMM1a	LOC101927769	chr7	20296708	20311712	1	139	0.569209	1.09067e-06	0.0953092
PAMM1a	CD83	chr6	14117256	14136918	1	103	0.338715	1.09598e-06	0.559311
PAMM1a	NBPF18P	chr1	151994531	152042774	1	1445	0.400283	1.09692e-06	0.298078
PAMM1a	FAM71A	chr1	212624474	212626778	1	2155	0.36613	1.14817e-06	0.399867
PAMM1a	PHACTR1	chr6	12716805	13290484	1	93	0.436314	1.15693e-06	0.310171
PAMM1a	LINC00707	chr10	6779598	6842906	1	57	0.727261	1.16965e-06	0.066006
PAMM1a	FYN	chr6	111873452	111660332	2	933	0.420494	1.16965e-06	0.204594
PAMM1a	ARHGEF3	chr3	57079329	56727418	2	536	0.402845	1.17926e-06	0.272807
PAMM1a	LOC100506098	chr7	20217577	20221700	1	138	0.395274	1.17926e-06	0.404189
PAMM1a	DDHD1	chr14	53153282	53036745	2	298	0.481583	1.24389e-06	0.140877
PAMM1a	LRRFIP1	chr2	237627576	237813682	1	1512	0.271158	1.24464e-06	0.359928
PAMM1a	FNDC3B	chr3	172039628	172401665	1	1175	0.296275	1.26129e-06	0.427385
PAMM1a	C6orf132	chr6	42142619	42101118	2	579	0.861454	1.27407e-06	0.0779438
PAMM1a	L3MBTL4-AS1	chr18	6256747	6260934	1	41	0.573359	1.30519e-06	0.114291
PAMM1a	PROC	chr2	127418427	127429246	1	831	0.584724	1.32778e-06	0.295046
PAMM1a	DPYD	chr1	97921049	97077743	2	1096	0.365736	1.42265e-06	0.146076
PAMM1a	BTBD19	chr1	44808482	44815585	1	730	0.374046	1.47246e-06	0.484769
PAMM1a	PLIN2	chr9	19149278	19108375	2	77	0.336761	1.47359e-06	0.243544
PAMM1a	RFX2	chr19	6199529	5993164	2	201	0.285813	1.49555e-06	0.31604
PAMM1a	LSP1	chr11	1852970	1892267	1	73	0.441359	1.50561e-06	0.24912
PAMM1a	CACNA1C-IT3	chr12	2269776	2288937	1	28	0.5087	1.5501e-06	0.106319
PAMM1a	ATF7IP2	chr16	10326434	10483638	1	247	0.568774	1.61409e-06	0.0936306
PAMM1a	ABCB1	chr7	87713323	87503633	2	525	0.665594	1.76646e-06	0.0708374
PAMM1a	SLC6A6	chr3	14402576	14489349	1	105	0.352175	1.81251e-06	0.354651
PAMM1a	AKR1C4	chr10	5195463	5218949	1	34	0.654878	1.83553e-06	0.0613635
PAMM1a	MIR7160	chr8	2076589	2076640	1	18	0.782988	1.83553e-06	0.101542
PAMM1a	DHRS7B	chr17	21123364	21193265	1	402	0.609092	1.92009e-06	0.162773
PAMM1a	PTK2B	chr8	27311482	27459391	1	200	0.334737	2.00638e-06	0.351133
PAMM1a	AK4	chr1	65147549	65232145	1	913	0.534414	2.02192e-06	0.157036
PAMM1a	MMP7	chr11	102530753	102520508	2	1232	0.97154	2.09387e-06	0.0620361
PAMM1a	PALM2	chr9	109640788	110136149	1	555	0.320197	2.09761e-06	0.168088
PAMM1a	GBP4	chr1	89198932	89181148	2	1038	0.725079	2.101e-06	0.0724217
PAMM1a	EPHB1	chr3	134615365	135260467	1	960	0.755529	2.15227e-06	0.147335
PAMM1a	RMDN3	chr15	40755851	40735884	2	204	0.623611	2.19664e-06	0.226456
PAMM1a	SDK2	chr17	73644089	73334384	2	1184	0.518203	2.19664e-06	0.149663
PAMM1a	SLC9A2	chr2	102619707	102711318	1	705	0.949425	2.2863e-06	0.0463233
PAMM1a	KRT86	chr12	52249300	52309163	1	493	0.621367	2.35382e-06	0.109898
PAMM1a	MIR4260	chr1	209623510	209623444	2	2124	0.506426	2.36841e-06	0.232976
PAMM1a	FRY	chr13	32031300	32299122	1	112	0.377762	2.36841e-06	0.110135
PAMM1a	TEAD2	chr19	49362457	49340595	2	1235	1.51375	2.4755e-06	0.319986
PAMM1a	SLCO4C1	chr5	102296549	102233986	2	489	0.625574	2.47565e-06	0.0691927
PAMM1a	ADGRB1	chr8	142449430	142545009	1	788	0.509604	2.61308e-06	0.0981324
PAMM1a	EREG	chr4	74365143	74388751	1	419	0.534064	2.65093e-06	0.178932
PAMM1a	SGMS2	chr4	107824563	107915047	1	608	0.348082	2.92417e-06	0.0994316
PAMM1a	CUBN	chr10	17129831	16823964	2	118	0.402726	2.94887e-06	0.204211
PAMM1a	ADRA2B	chr2	96116245	96112875	2	631	0.725659	3.22488e-06	0.765342
PAMM1a	SOX30	chr5	157671480	157625679	2	948	0.363356	3.22488e-06	0.0735723
PAMM1a	LOC100130357	chr6	13295586	13273391	2	95	0.448365	3.29704e-06	0.264595
PAMM1a	MB21D2	chr3	192918161	192796815	2	1330	0.501643	3.35361e-06	0.199062
PAMM1a	NIPAL4	chr5	157460019	157474717	1	947	0.389977	3.37806e-06	0.0991608
PAMM1a	ST14	chr11	130159562	130210376	1	1534	0.444394	3.39543e-06	0.229626
PAMM1a	KRT36	chr17	41492546	41486136	2	711	0.635508	3.47541e-06	0.162572
PAMM1a	LINC01138	chr1	148460150	148362995	2	1358	0.548181	3.49104e-06	0.134279
PAMM1a	BTBD11	chr12	107318413	107659642	1	972	0.472927	3.49104e-06	0.177179
PAMM1a	NPFFR1	chr10	70283676	70247329	2	406	0.424795	3.72345e-06	0.0578192
PAMM1a	ADAM17	chr2	9555792	9488486	2	53	0.375783	3.83634e-06	0.209781
PAMM1a	GAPT	chr5	58491435	58497090	1	268	0.70606	3.91934e-06	0.125841
PAMM1a	PALM	chr19	708939	748329	1	20	0.46999	3.9672e-06	0.125843
PAMM1a	GRASP	chr12	52006940	52015889	1	485	0.549793	3.98417e-06	0.325809
PAMM1a	TOR3A	chr1	179081377	179098023	1	1878	0.552276	4.05335e-06	0.248205
PAMM1a	LOC100506384	chr20	59628289	59626464	2	612	0.761863	4.05335e-06	0.0773755
PAMM1a	STEAP3-AS1	chr2	119249071	119244422	2	805	0.511189	4.10262e-06	0.0744518
PAMM1a	CRISPLD2	chr16	84819984	84920768	1	901	0.506959	4.11798e-06	0.185309
PAMM1a	MTRNR2L6	chr7	142666272	142667718	1	980	0.488011	4.2582e-06	0.113022
PAMM1a	MAP3K21	chr1	233327768	233385148	1	2318	0.720237	4.58445e-06	0.116835
PAMM1a	CCR6	chr6	166999405	167139696	1	1247	0.351454	4.89061e-06	0.181562
PAMM1a	PAK1	chr11	77474635	77321707	2	1095	0.283829	4.93453e-06	0.118629
PAMM1a	QPCT	chr2	37344574	37373322	1	262	0.662359	4.94718e-06	0.126331
PAMM1a	IGF2R	chr6	159969099	160113507	1	1215	0.353404	4.98609e-06	0.180974
PAMM1a	SOX4	chr6	21592769	21598619	1	131	0.730301	4.98967e-06	0.383221
PAMM1a	BTNL8	chr5	180899077	180950906	1	1147	1.53962	5.03099e-06	0.10794
PAMM1a	ADCY9	chr16	4116185	3953387	2	198	0.416794	5.0588e-06	0.170817
PAMM1a	HK2	chr2	74833981	74893359	1	544	0.252736	6.24271e-06	0.175928
PAMM1a	OR2H2	chr6	29587455	29589038	1	270	0.540979	6.43539e-06	0.161223
PAMM1a	LAMB3	chr1	209652466	209614870	2	2123	0.547519	6.86954e-06	0.162155
PAMM1a	GBP1	chr1	89065360	89052319	2	1035	0.766922	6.9523e-06	0.0935542
PAMM1a	CASC15	chr6	21664772	22214505	1	132	0.526546	7.15161e-06	0.16592
PAMM1a	BASP1-AS1	chr5	17217047	17130028	2	106	0.471802	7.23268e-06	0.110622
PAMM1a	RGS18	chr1	192158457	192185815	1	1950	1.04836	7.94386e-06	0.143014
PAMM1a	LINC00862	chr1	200374354	200342544	2	1987	0.36024	7.98207e-06	0.102201
PAMM1a	DEFA4	chr8	6938338	6935822	2	32	1.13347	8.10213e-06	0.0835201
PAMM1a	ITPK1-AS1	chr14	93067452	93072152	1	598	0.329584	9.67756e-06	0.205094
PAMM1a	RAB40A	chrX	103519489	103499754	2	551	0.835623	1.0343e-05	0.0412229
PAMM1a	GSE1	chr16	85611409	85676204	1	908	0.294537	1.212e-05	0.149924
PAMM1a	AKAP2	chr9	110048598	110172512	1	557	0.377083	1.21296e-05	0.123442
PAMM1a	IDS	chrX	149533935	149476990	2	837	0.517801	1.22528e-05	0.166418
PAMM1a	KLF13	chr15	31326855	31435665	1	131	0.302152	1.26681e-05	0.319898
PAMM1a	KCCAT333	chr7	17374867	17466664	1	124	0.354839	1.32786e-05	0.0454839
PAMM1a	RETREG1	chr5	16617058	16473038	2	102	0.636663	1.34721e-05	0.0633594
PAMM1a	MYADM	chr19	53864763	53876437	1	1461	0.385168	1.38179e-05	0.368058
PAMM1a	FBP1	chr9	94640249	94603133	2	444	0.432234	1.38978e-05	0.12143
PAMM1a	DUSP2	chr2	96145440	96143166	2	633	0.462741	1.39683e-05	0.644328
PAMM1a	ART3	chr4	76011184	76112802	1	436	0.582624	1.43029e-05	0.156044
PAMM1a	LINC00284	chr13	43908714	44030461	1	190	0.593829	1.49941e-05	0.0438454
PAMM1a	LINC01095	chr4	146121913	146109455	2	765	0.662202	1.50871e-05	0.0912952
PAMM1a	TRERF1	chr6	42452051	42224931	2	583	0.36156	1.51479e-05	0.183163
PAMM1a	PDZRN4	chr12	41188448	41574590	1	356	0.315555	1.53538e-05	0.0358875
PAMM1a	MIR3910-1	chr9	91636251	91636361	1	406	0.999336	1.54612e-05	0.124191
PAMM1a	CARD11	chr7	3043945	2906141	2	48	0.411815	1.58185e-05	0.150012
PAMM1a	ADAMTSL4-AS1	chr1	150574552	150560895	2	1395	0.318035	1.66142e-05	0.562119
PAMM1a	FAM102B	chr1	108560089	108644900	1	1146	0.339032	1.66586e-05	0.190661
PAMM1a	IL18	chr11	112164117	112143251	2	1307	0.478516	1.6946e-05	0.119329
PAMM1a	TRPV5	chr7	142933808	142908101	2	985	0.649093	1.77541e-05	0.0798957
PAMM1a	ITPR1-DT	chr3	4493163	4490891	2	16	0.468273	1.84489e-05	0.39293
PAMM1a	LRP5L	chr22	25405377	25351418	2	165	0.38843	1.91901e-05	0.133725
PAMM1a	C2orf91	chr2	41954266	41935368	2	289	0.58322	1.97709e-05	0.0422791
PAMM1a	GDF10	chr10	47300386	47313547	1	289	0.536413	2.09545e-05	0.0867028
PAMM1a	RHOH	chr4	40191053	40246967	1	241	0.447471	2.23803e-05	0.119877
PAMM1a	SAMD12	chr8	118621995	118189459	2	661	0.654663	2.3679e-05	0.167721
PAMM1a	MRAS	chr3	138347648	138405534	1	977	0.543985	2.3818e-05	0.230649
PAMM1a	CLDN10-AS1	chr13	95533910	95479444	2	418	0.463109	2.40689e-05	0.0886184
PAMM1a	NUDT7	chr16	77722492	77742260	1	850	0.466497	2.41664e-05	0.0852629
PAMM1a	C1orf21	chr1	184387058	184629020	1	1926	0.463009	2.49665e-05	0.17411
PAMM1a	MYOM2	chr8	2045040	2165552	1	17	0.571674	2.54707e-05	0.0725944
PAMM1a	CAV2	chr7	116288073	116508541	1	788	0.981285	2.60349e-05	0.0579819
PAMM1a	TAGAP	chr6	159045152	159034468	2	1201	0.280863	2.60945e-05	0.314876
PAMM1a	PROK2	chr3	71785206	71771656	2	610	0.635499	2.7349e-05	0.112888
PAMM1a	PRKRIP1	chr7	102396363	102426666	1	707	0.475879	2.79076e-05	0.246548
PAMM1a	CLDN10	chr13	95433604	95579759	1	417	0.444134	2.80859e-05	0.113042
PAMM1a	CACHD1	chr1	64470792	64693058	1	906	0.478008	2.88556e-05	0.0801848
PAMM1a	LINC00607	chr2	215843722	215611563	2	1303	0.352989	2.95247e-05	0.205265
PAMM1a	CRYGN	chr7	151440813	151428835	2	1089	1.00083	2.96557e-05	0.0714578
PAMM1a	MIR199B	chr9	128244830	128244721	2	743	0.855512	3.04147e-05	0.229478
PAMM1a	LINC02586	chr1	110209987	110208834	2	1189	0.548442	3.12073e-05	0.301441
PAMM1a	C1orf115	chr1	220689845	220699157	1	2196	0.649947	3.14103e-05	0.0985201
PAMM1a	TRAF3IP3	chr1	209756032	209782320	1	2128	0.437275	3.22852e-05	0.12488
PAMM1a	DPYSL3	chr5	147510056	147390811	2	847	0.313825	3.239e-05	0.0953595
PAMM1a	VRK2	chr2	57907651	58159920	1	381	0.406165	3.33517e-05	0.138902
PAMM1a	LINC01973	chr17	77884087	77879027	2	1300	0.350776	3.3723e-05	0.322018
PAMM1a	C22orf34	chr22	49657542	49414524	2	521	0.643651	3.44557e-05	0.0794618
PAMM1a	RHOXF1-AS1	chrX	120036236	120146854	1	663	0.563664	3.44557e-05	0.052247
PAMM1a	BHLHE40	chr3	4979116	4985323	1	19	0.283574	3.49469e-05	0.533416
PAMM1a	LINC01215	chr3	108125821	108138610	1	709	0.438551	3.49469e-05	0.141327
PAMM1a	TRG-AS1	chr7	38341577	38378804	1	275	0.35665	3.49794e-05	0.261584
PAMM1a	FPR1	chr19	51804110	51745172	2	1358	0.373529	3.509e-05	0.297629
PAMM1a	PTK6	chr20	63537370	63528001	2	678	0.697034	3.5484e-05	0.242191
PAMM1a	FLNB	chr3	58008400	58172251	1	549	0.382744	3.61319e-05	0.125086
PAMM1a	LINC00968	chr8	56559823	56496246	2	364	0.787945	3.61938e-05	0.12694
PAMM1a	MECOM	chr3	169663618	169083499	2	1150	0.562995	3.97033e-05	0.150835
PAMM1a	PLAC8	chr4	83137075	83090048	2	485	0.482137	4.08773e-05	0.162869
PAMM1a	ATF3	chr1	212565334	212620777	1	2154	0.290433	4.10401e-05	0.267271
PAMM1a	LINC01599	chr14	50092643	49960544	2	263	0.296629	4.21475e-05	0.301217
PAMM1a	LINC02432	chr4	141332618	141319450	2	741	0.526324	4.21475e-05	0.121454
PAMM1a	AVP	chr20	3084724	3082556	2	67	0.871976	4.26562e-05	0.177034
PAMM1a	CCDC187	chr9	136306901	136280942	2	893	0.609904	4.38593e-05	0.0761185
PAMM1a	MIR3154	chr9	128245047	128244936	2	744	0.772321	4.42433e-05	0.247621
PAMM1a	C12orf80	chr12	52210855	52205584	2	490	0.527847	4.43757e-05	0.212345
PAMM1a	RUNX3	chr1	24965121	24899511	2	396	0.42387	4.85189e-05	0.19989
PAMM1a	SKIL	chr3	170357678	170396835	1	1164	0.375546	4.89301e-05	0.192743
PAMM1a	NCAM1	chr11	112961247	113278436	1	1315	0.66105	4.93225e-05	0.145847
PAMM1a	GDA	chr9	72114595	72257193	1	318	1.29224	4.94262e-05	0.111408
PAMM1a	KCNAB2	chr1	5991466	6101193	1	105	0.377788	5.00185e-05	0.195857
PAMM1a	IFNLR1	chr1	24187959	24154157	2	386	0.53981	5.0765e-05	0.119886
PAMM1a	GPR174	chrX	79170972	79172229	1	471	1.08912	5.11548e-05	0.112291
PAMM1a	TVP23A	chr16	10818794	10760919	2	251	0.37803	5.14435e-05	0.149424
PAMM1a	EPHB6	chr7	142855061	142871094	1	983	0.519969	5.1762e-05	0.115566
PAMM1a	DKFZP434H168	chr16	56194518	56192614	2	600	1.08957	5.18191e-05	0.0822429
PAMM1a	CDYL2	chr16	80804329	80597906	2	860	0.417855	5.23636e-05	0.0576285
PAMM1a	LOC101928002	chr12	69738568	69713633	2	768	0.723402	5.41212e-05	0.103112
PAMM1a	CD80	chr3	119559602	119524293	2	791	0.493294	5.42772e-05	0.181966
PAMM1a	CXXC5	chr5	139647299	139683882	1	722	0.367331	5.45561e-05	0.352464
PAMM1a	HDAC3	chr5	141636870	141620876	2	812	0.341673	5.48349e-05	0.191223
PAMM1a	MS4A7	chr11	60378482	60395951	1	667	0.503945	5.63715e-05	0.270135
PAMM1a	MIR3132	chr2	219549147	219549073	2	1385	0.768276	5.74019e-05	0.223409
PAMM1a	DKKL1	chr19	49361783	49375116	1	1236	0.840037	5.74143e-05	0.159255
PAMM1a	PTX3	chr3	157436789	157443628	1	1100	0.643445	5.82702e-05	0.129096
PAMM1a	RUNDC3B	chr7	87627548	87832296	1	526	0.516938	5.97306e-05	0.0433614
PAMM1a	CYP2J2	chr1	59926790	59893308	2	879	1.90614	5.98515e-05	0.0848918
PAMM1a	ANKFN1	chr17	56110958	56511659	1	996	1.11404	6.11805e-05	0.076004
PAMM1a	OVCH1	chr12	29497686	29412474	2	322	0.661909	6.14721e-05	0.0491867
PAMM1a	LINC01015	chr6	29529420	29533665	1	266	0.575413	6.25913e-05	0.0209337
PAMM1a	FRMD3	chr9	83538546	83242990	2	356	0.498078	6.40497e-05	0.123729
PAMM1a	LINC01167	chr10	132962237	132961340	2	948	0.412955	6.43566e-05	0.168285
PAMM1a	LINC01934	chr2	181101932	181399559	1	1108	0.400814	6.44416e-05	0.105369
PAMM1a	IL12A-AS1	chr3	160225299	159913400	2	1115	0.271875	6.61572e-05	0.160275
PAMM1a	FBN2	chr5	128659185	128257909	2	597	0.524554	6.6961e-05	0.0511888
PAMM1a	PTPN7	chr1	202161588	202147013	2	2020	0.593124	6.73063e-05	0.146213
PAMM1a	LINC01553	chr10	59960913	59955430	2	351	0.677657	7.27612e-05	0.0617611
PAMM1a	CYTIP	chr2	157488961	157414619	2	945	0.350258	7.27612e-05	0.166175
PAMM1a	YAE1	chr7	39566376	39610320	1	280	0.447998	7.27612e-05	0.105295
PAMM1a	PARVG	chr22	44172956	44219533	1	469	0.481281	7.28894e-05	0.167793
PAMM1a	P2RY10	chrX	78945332	78961954	1	470	1.20448	7.42119e-05	0.0513775
PAMM1a	IFI30	chr19	18173162	18178117	1	581	0.325698	7.6194e-05	0.352446
PAMM1a	LINC01740	chr1	212545694	212556065	1	2153	0.329937	7.63886e-05	0.241193
PAMM1a	LINC02375	chr12	127340072	127324155	2	1216	0.756172	7.69391e-05	0.0353896
PAMM1a	ADAMDEC1	chr8	24384285	24406013	1	181	0.65586	7.85921e-05	0.125179
PAMM1a	MIR4468	chr7	138123758	138123821	1	935	0.460773	7.91444e-05	0.140434
PAMM1a	RUNX2	chr6	45328157	45664349	1	642	0.264465	7.96563e-05	0.190526
PAMM1a	CHCHD6	chr3	126704220	126960406	1	873	0.321816	8.01496e-05	0.148733
PAMM1a	TANC2	chr17	63009556	63427699	1	1081	0.367252	8.19485e-05	0.116301
PAMM1a	MSMB	chr10	46046269	46033307	2	282	1.29181	8.3757e-05	0.101382
PAMM1a	MIR619	chr12	108837006	108836908	2	987	0.549028	8.39018e-05	0.315418
PAMM1a	KCNJ9	chr1	160081570	160090563	1	1684	0.766218	8.63283e-05	0.12299
PAMM1a	LOC101927620	chr14	53153354	53157528	1	299	0.325526	8.94046e-05	0.163932
PAMM1a	FLT3	chr13	28100592	28003274	2	84	0.43183	8.9743e-05	0.119504
PAMM1a	FNDC1	chr6	159169397	159272109	1	1202	0.435544	9.31658e-05	0.0943716
PAMM1a	AREG	chr4	74445134	74455009	1	420	0.566496	9.71905e-05	0.0982531
PAMM1a	GBP5	chr1	89272804	89258950	2	1039	0.473533	0.000101017	0.0962932
PAMM1a	NOG	chr17	56593699	56595590	1	997	0.65666	0.000101017	0.170052
PAMM1a	LOC101929294	chr8	24912073	24295814	2	180	0.500081	0.000104411	0.144363
PAMM1a	ADAMTS5	chr21	26966513	26917912	2	63	0.710623	0.000105222	0.0655964
PAMM1a	MSRB3	chr12	65278643	65488244	1	728	0.479757	0.000109619	0.0512972
PAMM1a	RNVU1-7	chr1	148038916	148038753	2	1354	1.16314	0.000109905	0.171848
PAMM1a	CATSPERB	chr14	91780707	91580696	2	584	0.681959	0.000110464	0.069261
PAMM1a	PAK3	chrX	110944285	111227361	1	607	0.302628	0.000113338	0.0232091
PAMM1a	LOC102724084	chr16	80563135	80155053	2	857	0.36111	0.00011604	0.0518233
PAMM1a	LINC01679	chr21	43362349	43358147	2	255	0.66244	0.00011604	0.273958
PAMM1a	CREB5	chr7	28299321	28825894	1	209	0.274966	0.00011713	0.220942
PAMM1a	USP3	chr15	63504511	63594640	1	421	0.283811	0.000118117	0.225119
PAMM1a	RAB3C	chr5	58582221	58859394	1	271	0.377447	0.000118117	0.051498
PAMM1a	RUFY4	chr2	218034960	218090581	1	1322	0.387866	0.000119007	0.155667
PAMM1a	PLA1A	chr3	119597842	119629811	1	793	0.388065	0.000121302	0.127383
PAMM1a	MDFIC	chr7	114922154	115019916	1	782	0.35306	0.000122337	0.101277
PAMM1a	EPS8L1	chr19	55072020	55087923	1	1514	0.467844	0.000123335	0.15994
PAMM1a	A1BG-AS1	chr19	58347751	58355183	1	1634	0.926528	0.000123954	0.0982971
PAMM1a	TNFRSF19	chr13	23570370	23676104	1	39	0.472843	0.000124327	0.0666426
PAMM1a	SLC38A1	chr12	46269951	46183063	2	378	0.284232	0.00012712	0.0733694
PAMM1a	CLEC18B	chr16	74421953	74408270	2	823	1.29736	0.000133432	0.0516345
PAMM1a	KRT7	chr12	52233114	52252186	1	492	0.649019	0.000133447	0.105295
PAMM1a	B3GNT8	chr19	41428730	41425359	2	961	0.60675	0.000133447	0.196821
PAMM1a	SH2D3C	chr9	127778741	127738317	2	722	0.368398	0.000133832	0.237484
PAMM1a	KCNC4	chr1	110211343	110283100	1	1188	0.467898	0.000133993	0.115646
PAMM1a	NUPR1	chr16	28539174	28532708	2	411	0.699319	0.000134241	0.195406
PAMM1a	IL17RD	chr3	57170306	57089982	2	539	0.569546	0.000137914	0.0883092
PAMM1a	LINC01913	chr2	41877555	41894046	1	287	0.76634	0.0001383	0.0758714
PAMM1a	TMEM154	chr4	152680165	152618632	2	795	0.518595	0.000143185	0.114865
PAMM1a	FCER1A	chr1	159289714	159308224	1	1665	1.13569	0.000143399	0.066257
PAMM1a	TEDC1	chr14	105487199	105499575	1	841	0.350193	0.000148612	0.405579
PAMM1a	ANXA1	chr9	73151757	73170393	1	324	0.555624	0.000148758	0.310064
PAMM1a	BEX4	chrX	103215092	103217246	1	544	0.602615	0.000149544	0.149434
PAMM1a	SYNPO2	chr4	118850688	119061247	1	663	0.429738	0.000149795	0.11957
PAMM1a	APOBEC3A	chr22	38952751	38963183	1	362	0.286352	0.000150426	0.161195
PAMM1a	SLC18A1	chr8	20183206	20144855	2	127	0.32052	0.000150618	0.107117
PAMM1a	ATP8B1	chr18	57803101	57646426	2	283	0.299061	0.000152136	0.0682731
PAMM1a	FLT1	chr13	28495128	28300344	2	86	0.327768	0.000153035	0.170655
PAMM1a	TOGARAM2	chr2	28981298	29061373	1	217	0.621065	0.00015411	0.112197
PAMM1a	OSBPL1A	chr18	24397880	24162044	2	130	0.412977	0.000157959	0.138859
PAMM1a	KRT80	chr12	52192000	52168996	2	489	0.276437	0.000158916	0.111771
PAMM1a	CES1	chr16	55833337	55802851	2	596	0.635027	0.000164297	0.0491485
PAMM1a	MREG	chr2	216034096	215942805	2	1305	0.2654	0.00016683	0.0604236
PAMM1a	MIR6073	chr11	15969621	15969533	2	312	0.954863	0.000167002	0.0642029
PAMM1a	WWC1	chr5	168291651	168472303	1	993	1.05118	0.00017063	0.0421225
PAMM1a	TRIM2	chr4	153152493	153339320	1	799	0.476894	0.000177778	0.118679
PAMM1a	MIR1284	chr3	71542089	71541970	2	607	0.301127	0.000178486	0.337434
PAMM1a	AGXT	chr2	240868479	240880502	1	1555	0.626965	0.000182591	0.0299438
PAMM1a	ASGR1	chr17	7179564	7173431	2	165	0.322558	0.00018507	0.189181
PAMM1a	ARFIP1	chr4	152687727	152912357	1	796	0.316414	0.000187706	0.107227
PAMM1a	SIGLEC10	chr19	51417803	51410021	2	1343	0.488135	0.000189764	0.219586
PAMM1a	GPR18	chr13	99261744	99254714	2	440	0.369179	0.0001905	0.163394
PAMM1a	BEX3	chrX	103376340	103378077	1	550	0.84791	0.000194242	0.0876507
PAMM1a	SLC16A6	chr17	68291267	68267026	2	1146	0.327734	0.000195783	0.171536
PAMM1a	MIR4456	chr5	535882	535840	2	13	0.608187	0.000196645	0.181384
PAMM1a	FUT7	chr9	137040436	137030174	2	942	0.512213	0.000196645	0.213552
PAMM1a	GOLIM4	chr3	168095975	168008677	2	1147	0.351825	0.000197679	0.156683
PAMM1a	VDR	chr12	47943048	47841537	2	392	0.419953	0.000201705	0.142643
PAMM1a	LOC283856	chr16	56191094	56092987	2	598	0.760831	0.000202164	0.0516346
PAMM1a	C3orf67	chr3	59050084	58717365	2	560	0.921124	0.000211533	0.0962009
PAMM1a	LINC01087	chr2	131637025	131649615	1	872	0.542136	0.000213147	0.0480362
PAMM1a	SLC9A4	chr2	102473303	102533972	1	704	0.432796	0.000216199	0.0358334
PAMM1a	LGALS3	chr14	55124110	55145413	1	312	0.290387	0.000218841	0.177201
PAMM1a	HLA-DOB	chr6	32817048	32812763	2	425	0.559609	0.000228656	0.126691
PAMM1a	BEND5	chr1	48776969	48727523	2	789	0.885667	0.000229809	0.0543855
PAMM1a	DPYD-AS2	chr1	97796921	97798066	1	1098	0.310607	0.000233886	0.0362611
PAMM1a	NUB1	chr7	151341699	151378449	1	1086	0.489835	0.000238046	0.199257
PAMM1a	SORCS2	chr4	7192538	7742836	1	106	0.381451	0.000241707	0.164928
PAMM1a	IGSF3	chr1	116667755	116574399	2	1271	0.416574	0.000242676	0.141701
PAMM1a	CHRNB3	chr8	42697376	42737407	1	312	0.640827	0.000242855	0.0459438
PAMM1a	KIAA0040	chr1	175192999	175156987	2	1858	0.380885	0.00025076	0.0834478
PAMM1a	G0S2	chr1	209675420	209676388	1	2126	0.776429	0.000259284	0.354478
PAMM1a	NRG1	chr8	31639386	32767959	1	246	0.386677	0.000259284	0.11036
PAMM1a	MIR6811	chr2	237510931	237510988	1	1509	0.250936	0.000260029	0.0430402
PAMM1a	MICU1	chr10	72626191	72367327	2	432	0.37562	0.000263216	0.126516
PAMM1a	HDX	chrX	84502479	84317874	2	482	0.526508	0.000265353	0.076478
PAMM1a	COL11A2	chr6	33192499	33162681	2	437	0.367435	0.000269669	0.108538
PAMM1a	ASB2	chr14	93976791	93934153	2	609	0.313079	0.000270148	0.139693
PAMM1a	MIR4655	chr7	1844253	1844180	2	33	0.390493	0.000270642	0.168241
PAMM1a	PSAP	chr10	71851375	71816298	2	425	0.251242	0.0002736	0.268823
PAMM1a	LOC388780	chr20	2207217	2213151	1	43	0.425166	0.00028121	0.178026
PAMM1a	PDPN	chr1	13583465	13617957	1	234	0.414837	0.00028209	0.0335543
PAMM1a	ARHGAP22	chr10	48656265	48446034	2	300	0.281508	0.00028654	0.268203
PAMM1a	C5orf56	chr5	132410636	132476044	1	622	0.261958	0.000287076	0.275428
PAMM1a	HAND2	chr4	173530229	173524969	2	877	0.285926	0.000290277	0.057002
PAMM1a	FGD4	chr12	32399529	32646050	1	341	0.298816	0.000295881	0.157663
PAMM1a	GPR148	chr2	130729070	130730336	1	861	1.69611	0.000306111	0.0934256
PAMM1a	LINC01264	chr10	42981507	42979017	2	244	1.01338	0.000308501	0.102832
PAMM1a	MS4A14	chr11	60378530	60417756	1	668	0.462087	0.000309662	0.200201
PAMM1a	MIR6809	chr2	217900628	217900513	2	1321	0.349885	0.000313271	0.458147
PAMM1a	MIR466	chr3	31161787	31161704	2	181	0.436089	0.000313499	0.0986486
PAMM1a	SRMS	chr20	63547504	63540810	2	679	0.46391	0.000314455	0.0655301
PAMM1a	LHFPL6	chr13	39603528	39342892	2	154	0.770062	0.000315161	0.0953233
PAMM1a	SCD5	chr4	82798857	82629539	2	478	0.599293	0.000324822	0.103444
PAMM1a	FSTL3	chr19	676365	683399	1	18	0.390664	0.000325767	0.298187
PAMM1a	MLPH	chr2	237485428	237555318	1	1508	0.357971	0.000329752	0.0824498
PAMM1a	PPIAL4G	chr1	148483679	148479824	2	1362	0.507154	0.000348974	0.0513655
PAMM1a	ZDHHC7	chr16	85011535	84974181	2	902	0.424774	0.000349658	0.224281
PAMM1a	TUBGCP2	chr10	133312337	133278630	2	957	0.413276	0.000350566	0.25004
PAMM1a	MIR4693	chr11	103849906	103849980	1	1243	1.10988	0.000350953	0.0958394
PAMM1a	MIR4418	chr1	22266239	22266300	1	347	0.802424	0.000359262	0.0524839
PAMM1a	KIAA0513	chr16	85027751	85094230	1	903	0.374034	0.000366528	0.177745
PAMM1a	DNAI2	chr17	74274247	74314884	1	1191	0.464349	0.000368247	0.125068
PAMM1a	LOC100130476	chr6	137868233	137823673	2	1078	0.296059	0.000375034	0.235253
PAMM1a	DCPS	chr11	126303752	126345749	1	1506	0.378239	0.000378516	0.108249
PAMM1a	TRMT9B	chr8	12945642	13031503	1	98	0.745268	0.00037872	0.0346345
PAMM1a	GPR160	chr3	170037929	170085403	1	1161	0.456306	0.000380172	0.0988836
PAMM1a	LINC01100	chr3	160016024	160031423	1	1117	0.508582	0.000381432	0.0797148
PAMM1a	MIR4671	chr1	234306467	234306539	1	2322	0.595617	0.000385092	0.096976
PAMM1a	CDH1	chr16	68737225	68835548	1	751	0.540581	0.000385975	0.0449638
PAMM1a	ANOS1	chrX	8732187	8528874	2	25	0.808754	0.000388232	0.0866687
PAMM1a	SPATA12	chr3	57060441	57075432	1	538	0.35873	0.000390872	0.131237
PAMM1a	UBE2Z	chr17	48908369	48929056	1	922	0.254041	0.000393968	0.0859538
PAMM1a	PHLDA1	chr12	76033932	76025447	2	795	0.252301	0.000395298	0.203372
PAMM1a	SDHD	chr11	112086773	112193561	1	1304	0.31129	0.00039918	0.14842
PAMM1a	RNF24	chr20	4015582	3927309	2	90	0.443864	0.00039918	0.191386
PAMM1a	ZNF488	chr10	47384273	47365496	2	292	0.669801	0.000400948	0.0683112
PAMM1a	ECHDC1	chr6	127343609	127288710	2	1004	0.349591	0.000405444	0.0849759
PAMM1a	MIR4287	chr8	27886116	27886039	2	213	0.769708	0.000406416	0.0597812
PAMM1a	CXCL10	chr4	76023497	76021117	2	437	0.59304	0.000415327	0.119193
PAMM1a	TANK	chr2	161136908	161236221	1	968	0.303063	0.00042276	0.203548
PAMM1a	NEUROD4	chr12	55019945	55030014	1	586	0.674728	0.00042529	0.0647891
PAMM1a	MSR1	chr8	16567362	16107878	2	104	0.270216	0.000435498	0.110486
PAMM1a	ARHGEF28	chr5	73626158	73941993	1	353	0.520799	0.000439789	0.0805421
PAMM1a	AP1S3	chr2	223838027	223751686	2	1400	0.502525	0.000441612	0.078988
PAMM1a	CSF1	chr1	109910242	109930992	1	1181	0.390329	0.000442719	0.172936
PAMM1a	RHEX	chr1	206052723	206102459	1	2087	0.466336	0.000442852	0.115119
PAMM1a	2024-03-02	chr1	220748225	220784815	1	2197	0.524457	0.000442852	0.0716427
PAMM1a	MFGE8	chr15	88913411	88898683	2	713	0.756059	0.000442852	0.0945924
PAMM1a	PROSER2	chr10	11823339	11872277	1	78	0.651193	0.000451269	0.0631305
PAMM1a	TMEM170B	chr6	11538278	11583524	1	88	0.286156	0.000457575	0.141004
PAMM1a	CHRNA6	chr8	42796392	42752620	2	313	0.501242	0.000457575	0.111086
PAMM1a	MINPP1	chr10	87504875	87553460	1	548	0.646227	0.000470199	0.0953334
PAMM1a	CHRNA1	chr2	174764472	174747592	2	1058	0.694561	0.000470199	0.138165
PAMM1a	EIF4E3	chr3	71754773	71675416	2	608	0.353882	0.000470216	0.113765
PAMM1a	JHY	chr11	122882528	122959798	1	1434	0.783667	0.0004745	0.049249
PAMM1a	LINC02202	chr5	159100483	159117478	1	955	0.780513	0.000474618	0.121556
PAMM1a	LCP2	chr5	170298227	170246237	2	1010	0.295703	0.000475467	0.303498
PAMM1a	IQCJ-SCHIP1-AS1	chr3	159768612	159765387	2	1114	0.500122	0.000484175	0.138536
PAMM1a	GRB10	chr7	50793462	50590063	2	363	0.70573	0.000487263	0.100305
PAMM1a	GPR27	chr3	71754050	71756496	1	609	0.94017	0.000490242	0.119097
PAMM1a	C3orf36	chr3	133929812	133928145	2	951	0.951901	0.000494201	0.109785
PAMM1a	RALGDS	chr9	133149334	133097720	2	830	0.318111	0.000494249	0.313261
PAMM1a	PRDM2	chr1	13700198	13825079	1	235	0.371917	0.000496731	0.14258
PAMM1a	MAP3K2	chr2	127388465	127298730	2	830	0.362229	0.000498016	0.179233
PAMM1a	OBSL1	chr2	219571464	219550729	2	1386	0.566651	0.000498016	0.083004
PAMM1a	XKR3	chr22	16821699	16783412	2	10	0.532806	0.000503877	0.0412249
PAMM1a	RORC	chr1	151831872	151806071	2	1439	0.380659	0.000504064	0.0378875
PAMM1a	MIR320B1	chr1	116671749	116671827	1	1272	1.04851	0.000505534	0.210602
PAMM1a	LFNG	chr7	2512529	2529177	1	41	0.269108	0.00051128	0.315267
PAMM1a	TXNIP	chr1	145996600	145992435	2	1338	0.296952	0.00051441	0.281867
PAMM1a	RAB3IP	chr12	69738681	69823204	1	769	0.723618	0.000526182	0.0829398
PAMM1a	MMP20	chr11	102625332	102576835	2	1233	0.395243	0.000530813	0.0409296
PAMM1a	LINC01762	chr1	116478842	116423724	2	1268	0.304709	0.00053523	0.0440782
PAMM1a	EGF	chr4	109912884	110012266	1	629	0.586724	0.00054257	0.0805502
PAMM1a	ABTB2	chr11	34358008	34150988	2	429	0.287319	0.000544921	0.156249
PAMM1a	PTCHD3	chr10	27414368	27398187	2	183	0.403029	0.000561206	0.045749
PAMM1a	TIFAB	chr5	135452399	135444218	2	669	0.374158	0.000566955	0.192229
PAMM1a	GPC4	chrX	133415490	133300103	2	723	0.399835	0.000566955	0.0434037
PAMM1a	CDH23	chr10	71396934	71815947	1	420	0.270882	0.000578865	0.448358
PAMM1a	C19orf81	chr19	50649445	50659310	1	1302	0.995009	0.000586551	0.142068
PAMM1a	YBX3	chr12	10723312	10699089	2	184	0.471447	0.000594938	0.152341
PAMM1a	SPEF2	chr5	35617844	35814611	1	148	0.458621	0.000600154	0.064247
PAMM1a	PCAT19	chr19	41500644	41454169	2	964	0.570468	0.000602849	0.0867108
PAMM1a	TRPV6	chr7	142885762	142871203	2	984	0.99486	0.000615192	0.0451285
PAMM1a	TRDMT1	chr10	17201682	17146737	2	119	0.447747	0.000617039	0.123155
PAMM1a	KCTD15	chr19	33795933	33815763	1	724	0.588078	0.000618949	0.124054
PAMM1a	RFTN1	chr3	16514026	16313574	2	130	0.435867	0.000619614	0.172536
PAMM1a	LINC01137	chr1	37474411	37454879	2	596	0.373165	0.000639228	0.213585
PAMM1a	PPDPF	chr20	63520724	63522206	1	677	0.397309	0.000639467	0.158231
PAMM1a	TP53BP2	chr1	223845972	223779899	2	2218	0.335529	0.00063989	0.172916
PAMM1a	PPARD	chr6	35342558	35428191	1	491	0.267878	0.000643396	0.17004
PAMM1a	RAB9B	chrX	103832228	103822322	2	560	0.869263	0.000647827	0.0461707
PAMM1a	OSBPL8	chr12	76559809	76351797	2	798	0.431183	0.000652001	0.164803
PAMM1a	LAMA3	chr18	23689443	23955066	1	126	0.353343	0.000656053	0.0575141
PAMM1a	NTF3	chr12	5432112	5521536	1	59	0.966458	0.000656364	0.0382611
PAMM1a	BCAR4	chr16	11828845	11819829	2	268	0.494999	0.000679454	0.10555
PAMM1a	IGLL5	chr22	22887780	22896107	1	122	0.524217	0.000684141	0.134392
PAMM1a	FNDC11	chr20	63547891	63556708	1	680	0.587795	0.000686949	0.0981445
PAMM1a	PRKCG	chr19	53879190	53907652	1	1462	0.553862	0.000689721	0.142084
PAMM1a	AQP12B	chr2	240682906	240676418	2	1552	0.366713	0.000693572	0.0825341
PAMM1a	SNTB1	chr8	120813273	120535745	2	676	0.392916	0.000697424	0.123096
PAMM1a	MINDY4	chr7	30771417	30892387	1	233	0.722787	0.000703799	0.0599017
PAMM1a	SPN	chr16	29662979	29670876	1	438	0.503386	0.000707021	0.16605
PAMM1a	MIR5186	chr3	151565995	151565876	2	1067	0.370832	0.000724281	0.0458935
PAMM1a	NUP210	chr3	13420309	13316235	2	93	0.376947	0.000728972	0.127793
PAMM1a	BCO2	chr11	112086903	112224699	1	1305	0.276419	0.000751249	0.140024
PAMM1a	ERGIC1	chr5	172834275	172952685	1	1031	0.28775	0.000751249	0.237339
PAMM1a	OR11G2	chr14	20197336	20198446	1	19	0.676649	0.000755972	0.0524257
PAMM1a	ME3	chr11	86672636	86441108	2	1141	0.515197	0.000782805	0.117612
PAMM1a	SLC47A1	chr17	19495385	19579034	1	388	0.315073	0.000786468	0.118122
PAMM1a	GALNT3	chr2	165794682	165747591	2	991	0.662391	0.000786823	0.0687168
PAMM1a	ZNF579	chr19	55580845	55576770	2	1546	0.467686	0.000795658	0.101813
PAMM1a	ENOX1	chr13	43786908	43213518	2	186	0.58713	0.000795976	0.0974638
PAMM1a	LINC02328	chr14	85934710	86129778	1	553	0.319	0.000797183	0.055484
PAMM1a	HLA-A	chr6	29941260	29945884	1	276	0.267236	0.000829925	0.274392
PAMM1a	POU6F2-AS1	chr7	39406346	39404598	2	279	0.799384	0.000839378	0.0419418
PAMM1a	PCAT18	chr18	26703638	26687621	2	144	0.298694	0.000850964	0.0286485
PAMM1a	LINC00598	chr13	40535807	40450934	2	159	0.513229	0.000851393	0.0846306
PAMM1a	CHST2	chr3	143119331	143124014	1	1018	0.344467	0.000857153	0.155044
PAMM1a	NFIL3	chr9	91423862	91409045	2	404	0.25994	0.000858343	0.176699
PAMM1a	ADAP1	chr7	975549	897901	2	14	0.26055	0.000863038	0.25557
PAMM1a	PDGFD	chr11	104164379	103907186	2	1244	0.512593	0.00086348	0.0653093
PAMM1a	MAPKAP1	chr9	125707234	125437393	2	698	0.263897	0.00086386	0.163251
PAMM1a	OR52N2	chr11	5820314	5821348	1	181	0.817971	0.000865086	0.154649
PAMM1a	MIR26A1	chr3	37969404	37969480	1	216	0.643342	0.000870824	0.134275
PAMM1a	LINC00368	chr13	111095838	111103097	1	512	0.656067	0.00088789	0.0479217
PAMM1a	SVEP1	chr9	110579880	110365251	2	561	0.449194	0.000891882	0.0287168
PAMM1a	LYZ	chr12	69348341	69354234	1	761	0.330292	0.000892629	0.118169
PAMM1a	STIMATE	chr3	52897596	52836756	2	514	0.456353	0.00090661	0.107711
PAMM1a	ARHGAP24	chr4	85475114	86002670	1	497	0.302597	0.000912601	0.249267
PAMM1a	NHSL2	chrX	71910818	72153286	1	421	0.364434	0.000913931	0.155867
PAMM1a	GPC3	chrX	133985895	133535745	2	724	0.497563	0.000921274	0.107388
PAMM1a	CYP2S1	chr19	41193049	41207539	1	952	0.668752	0.000935206	0.169578
PAMM1a	HLA-F	chr6	29722775	29738528	1	273	0.450633	0.000942822	0.172851
PAMM1a	ZNF791	chr19	12610918	12633840	1	409	0.436614	0.00096682	0.133665
PAMM1a	TRPC6	chr11	101872562	101451564	2	1221	0.485147	0.000973318	0.0325723
PAMM1a	PELI2	chr14	56117814	56301526	1	320	0.313042	0.000988683	0.0944057
PAMM1a	BACH2	chr6	90296908	89926529	2	846	0.283159	0.000994278	0.12955
PAMM1a	C12orf71	chr12	27082514	27081058	2	306	0.644064	0.0010038	0.121265
PAMM1a	CRIP1	chr14	105486317	105491659	1	840	0.304688	0.00101323	0.471593
PAMM1a	RAB11FIP1	chr8	37899467	37858618	2	266	0.26136	0.00102338	0.202476
PAMM1a	C2CD4D-AS1	chr1	151841877	151850385	1	1440	0.693121	0.00102364	0.0971003
PAMM1a	SLC6A7	chr5	150189957	150222788	1	886	0.581609	0.00103283	0.102896
PAMM1a	TEX43	chr5	126631722	126636287	1	586	0.597979	0.00104088	0.0480582
PAMM1a	MARVELD1	chr10	97713173	97718152	1	655	0.450639	0.00104959	0.156614
PAMM1a	SCN5A	chr3	38649673	38548057	2	229	0.715523	0.00105987	0.0399197
PAMM1a	MIR422A	chr15	63871019	63870930	2	425	0.370756	0.0010704	0.114338
PAMM1a	SYT17	chr16	19167971	19268334	1	319	0.391483	0.0010704	0.097749
PAMM1a	LIMD2	chr17	63701172	63695902	2	1089	0.50429	0.0010704	0.227865
PAMM1a	TMEM110-MUSTN1	chr3	52897562	52833121	2	513	0.458101	0.00108113	0.108355
PAMM1a	LOC100129083	chr19	51415724	51417425	1	1344	0.418275	0.00110112	0.239444
PAMM1a	KIF26B	chr1	245154985	245709431	1	2387	0.261311	0.00114142	0.143845
PAMM1a	MIR7152	chr10	71790747	71790800	1	424	0.447281	0.00115589	0.204741
PAMM1a	GRAP2	chr22	39901082	39973721	1	387	0.760426	0.00116904	0.0733735
PAMM1a	OR10J5	chr1	159536007	159535078	2	1668	1.39312	0.00117639	0.0561587
PAMM1a	KBTBD8	chr3	66998307	67011210	1	591	0.360087	0.00118872	0.189566
PAMM1a	PDE6H	chr12	14973022	14981865	1	247	0.593479	0.00120157	0.143365
PAMM1a	STX18-AS1	chr4	4542131	4710938	1	78	0.482568	0.00120496	0.100645
PAMM1a	CLEC6A	chr12	8455926	8478330	1	137	0.633099	0.00120632	0.100159
PAMM1a	INPP1	chr2	190343470	190371665	1	1151	0.814719	0.0012155	0.103386
PAMM1a	LOC100134391	chr17	73737854	73756557	1	1185	0.29535	0.00121578	0.0297108
PAMM1a	LOC101927932	chr20	58888809	58863528	2	602	0.294575	0.00123747	0.148687
PAMM1a	STMND1	chr6	17102258	17131372	1	112	0.427547	0.00124139	0.0219518
PAMM1a	H2BFWT	chrX	104013687	104011147	2	561	1.30695	0.00124491	0.0391366
PAMM1a	TGM2	chr20	38166578	38127387	2	374	0.340481	0.00126615	0.151691
PAMM1a	PKP2	chr12	32896840	32790745	2	344	0.4618	0.00127829	0.0374638
PAMM1a	PRM1	chr16	11281350	11280836	2	260	0.736396	0.00129131	0.074014
PAMM1a	LDLRAD2	chr1	21812265	21825221	1	339	0.434505	0.00129518	0.0528412
PAMM1a	PCNX2	chr1	233295713	232983435	2	2317	0.440955	0.00129518	0.136359
PAMM1a	LOC105377590	chr4	185471516	185472263	1	936	0.790861	0.00130006	0.189655
PAMM1a	FIRRE	chrX	131830643	131702650	2	713	0.329442	0.00130399	0.260472
PAMM1a	TNS1	chr2	218002995	217799789	2	1320	0.301082	0.00130434	0.267974
PAMM1a	TFEC	chr7	116159896	115935148	2	785	0.267614	0.00131206	0.0937429
PAMM1a	LINC02217	chr5	17404019	17441694	1	108	0.517696	0.00132653	0.0592069
PAMM1a	KIAA1549	chr7	138981318	138831381	2	940	0.513492	0.00133231	0.0583453
PAMM1a	COL6A1	chr21	45981737	46005050	1	314	0.315445	0.00134524	0.0486185
PAMM1a	MIR4308	chr14	54878193	54878113	2	308	0.333964	0.00134586	0.200323
PAMM1a	LOC101927668	chr7	20140453	19918981	2	135	0.536365	0.00134613	0.0769358
PAMM1a	HTR2A-AS1	chr13	46852143	46856299	1	225	0.646785	0.0013562	0.0450904
PAMM1a	TARP	chr7	38265678	38257879	2	274	0.432709	0.00135683	0.0938434
PAMM1a	RARA	chr17	40309192	40357643	1	648	0.258734	0.00136022	0.312056
PAMM1a	ADGRA3	chr4	22516054	22345071	2	181	0.658782	0.00137341	0.0470762
PAMM1a	SH3BGRL2	chr6	79631283	79703659	1	788	0.438331	0.00137341	0.0299157
PAMM1a	HSH2D	chr19	16134028	16158575	1	526	0.37606	0.00138111	0.0874919
PAMM1a	DEFA1B	chr8	7018289	6977649	2	33	0.758424	0.00138283	0.0078775
PAMM1a	SYT8	chr11	1828307	1837521	1	71	0.352966	0.00138793	0.153528
PAMM1a	TCEA3	chr1	23424740	23381061	2	367	0.424793	0.0013903	0.0691607
PAMM1a	ZNF804A	chr2	184598366	184939492	1	1122	0.353034	0.00139629	0.0957912
PAMM1a	CSMD2	chr1	34165842	33513999	2	555	0.528719	0.00139673	0.0540261
PAMM1a	SPOPL	chr2	138501801	138573547	1	901	0.380704	0.00140161	0.0961547
PAMM1a	FCRL1	chr1	157820105	157794403	2	1635	0.392978	0.00140268	0.0356106
PAMM1a	LINC01402	chrX	120119700	120117642	2	665	1.36576	0.00142193	0.0492389
PAMM1a	AIM2	chr1	159147096	159062484	2	1661	0.377246	0.00142929	0.113787
PAMM1a	GPR161	chr1	168137667	168079543	2	1786	0.457167	0.00143109	0.103532
PAMM1a	SLC39A10	chr2	195575977	195737702	1	1165	0.343064	0.00143742	0.209338
PAMM1a	GCSAM	chr3	112133305	112120841	2	737	0.516541	0.00146499	0.122163
PAMM1a	USP43	chr17	9644698	9729691	1	260	0.600402	0.00146715	0.0216727
PAMM1a	SNORD56B	chr14	71398337	71398407	1	445	0.426691	0.0014728	0.159554
PAMM1a	MCFD2	chr2	46941855	46901870	2	329	0.402673	0.00149675	0.185454
PAMM1a	ILDR2	chr1	166975482	166908191	2	1772	0.634718	0.00151022	0.076269
PAMM1a	MIR3134	chr3	15697371	15697298	2	125	0.42016	0.00151682	0.101153
PAMM1a	LOC100996325	chr5	612210	602620	2	14	0.446782	0.00152305	0.119564
PAMM1a	DESI2	chr1	244652935	244709033	1	2383	0.273387	0.0015416	0.119769
PAMM1a	LINC00322	chr21	43332039	43322417	2	254	0.556749	0.0015416	0.156165
PAMM1a	LINC00226	chr14	106287674	106288828	1	848	0.751588	0.00154757	0.053986
PAMM1a	PPFIBP2	chr11	7513298	7657127	1	227	0.366381	0.00157024	0.155677
PAMM1a	CHD5	chr1	6180123	6101793	2	106	0.546583	0.00157073	0.0686105
PAMM1a	GSX2	chr4	54099523	54102505	1	309	0.514738	0.00158029	0.101528
PAMM1a	SLC9A1	chr1	27166981	27098815	2	446	0.294539	0.0016095	0.217076
PAMM1a	DUS2	chr16	67987746	68079320	1	737	0.305015	0.00164418	0.13439
PAMM1a	NRG4	chr15	76059795	75935969	2	595	0.318105	0.00164916	0.0387931
PAMM1a	MIR6774	chr16	85918347	85918416	1	915	0.333178	0.00165079	0.349151
PAMM1a	LY75	chr2	159904749	159803355	2	962	0.402728	0.00165709	0.114197
PAMM1a	OVCH1-AS1	chr12	29389294	29487488	1	321	0.5321	0.00167621	0.0415562
PAMM1a	SLC23A2	chr20	5010293	4852356	2	98	0.312957	0.00168325	0.111986
PAMM1a	IRF1	chr5	132490798	132481609	2	623	0.330008	0.00168424	0.352345
PAMM1a	SLC16A7	chr12	59596067	59789855	1	704	0.331943	0.00168518	0.0663896
PAMM1a	MCL1	chr1	150579738	150574551	2	1396	0.37893	0.00168812	0.286084
PAMM1a	NRG1-IT3	chr8	32440746	32442725	1	248	0.508295	0.00169447	0.0262309
PAMM1a	MIR320C2	chr18	24321686	24321735	1	131	0.444001	0.00171028	0.1065
PAMM1a	HLA-G	chr6	29826967	29831125	1	275	0.388346	0.00171028	0.107857
PAMM1a	MIR548B	chr6	119069143	119069047	2	976	0.332235	0.00171239	0.142118
PAMM1a	CLNS1A	chr11	77637805	77514936	2	1096	0.546456	0.00172613	0.142297
PAMM1a	MIR8064	chr3	52846552	52846463	2	515	0.610467	0.0017504	0.182562
PAMM1a	LIMS1	chr2	108534355	108687246	1	737	0.261491	0.00176	0.236745
PAMM1a	VSIR	chr10	71773498	71747559	2	423	0.266061	0.00179947	0.187052
PAMM1a	LDLRAD3	chr11	35943981	36232136	1	442	0.280579	0.00181718	0.0781607
PAMM1a	OR56B4	chr11	6107684	6108835	1	190	0.621465	0.00181772	0.0481447
PAMM1a	PDZK1P1	chr1	148014956	147993862	2	1353	1.42926	0.00182854	0.00888355
PAMM1a	C1orf87	chr1	60073770	59987269	2	880	0.798165	0.00184293	0.0276386
PAMM1a	EPS8L3	chr1	109764027	109750080	2	1180	0.375049	0.00184815	0.125528
PAMM1a	OR4N5	chr14	20143736	20144662	1	18	0.306643	0.00184815	0.0146043
PAMM1a	MIR6077	chr1	148388282	148388363	1	1359	0.762025	0.0018489	0.214912
PAMM1a	STYK1	chr12	10674318	10618939	2	183	0.448251	0.00185958	0.0244116
PAMM1a	LGALS1	chr22	37675608	37679806	1	325	0.586852	0.00186833	0.304396
PAMM1a	THEM5	chr1	151853697	151847263	2	1442	0.770418	0.00188171	0.105994
PAMM1a	CRCT1	chr1	152514502	152516010	1	1456	1.01478	0.00189242	0.0778234
PAMM1a	KCNJ10	chr1	160070248	160037467	2	1683	0.398907	0.00190007	0.0627129
PAMM1a	PBX1	chr1	164555584	164851831	1	1757	0.446127	0.00190628	0.0840643
PAMM1a	ARHGAP15	chr2	143091362	143768352	1	905	0.278717	0.0019244	0.12006
PAMM1a	TRIM42	chr3	140678039	140701150	1	997	0.533987	0.0019244	0.0212711
PAMM1a	TOP1MT	chr8	143359979	143304384	2	812	0.493599	0.00193127	0.114747
PAMM1a	CORO2A	chr9	98192640	98120975	2	484	0.408366	0.00193265	0.0972491
PAMM1a	MIR6131	chr5	10478037	10478145	1	82	0.837705	0.00193365	0.144363
PAMM1a	TMEM105	chr17	81330674	81311270	2	1363	0.483025	0.00194791	0.181538
PAMM1a	IFFO2	chr1	18956686	18904281	2	293	0.250702	0.00195383	0.207731
PAMM1a	GALNT2	chr1	230057990	230282124	1	2290	0.347887	0.00195492	0.186434
PAMM1a	PATJ	chr1	61742477	62178675	1	886	0.595924	0.00195927	0.0527811
PAMM1a	ZFAND5	chr9	72365235	72351425	2	320	0.258702	0.00195927	0.267135
PAMM1a	PEA15	chr1	160205337	160215376	1	1689	0.364487	0.00195975	0.119875
PAMM1a	FAM160A1	chr4	151409216	151663632	1	787	0.338903	0.00195975	0.0451586
PAMM1a	LOC729683	chr17	63700847	63702670	1	1088	0.496309	0.00196255	0.295578
PAMM1a	STS	chrX	7219456	7354810	1	19	0.64801	0.00198585	0.0759036
PAMM1a	SLC46A2	chr9	112890913	112878920	2	581	0.390845	0.00202199	0.0993073
PAMM1a	APOBEC3A_B	chr22	38957522	38992778	1	363	0.444618	0.00207121	0.203751
PAMM1a	ANTXRL	chr10	46286345	46330207	1	283	0.384595	0.00209187	0.067257
PAMM1a	LOC729867	chr1	160208869	160202199	2	1690	0.350404	0.00211993	0.131124
PAMM1a	ZDHHC23	chr3	113947901	113965401	1	761	0.978181	0.00212751	0.0908957
PAMM1a	ANK3	chr10	60733490	60026298	2	352	0.318338	0.00213622	0.157587
PAMM1a	ZFP28	chr19	56538948	56556810	1	1575	0.621315	0.00213935	0.0836566
PAMM1a	NETO2	chr16	47143997	47077703	2	543	0.456595	0.00215283	0.120313
PAMM1a	RAPGEF4	chr2	172735274	173052893	1	1046	0.306546	0.00219967	0.0873455
PAMM1a	KAT6B	chr10	74825582	75032622	1	467	0.341512	0.00221012	0.164562
PAMM1a	GLIPR2	chr9	36136536	36163913	1	228	0.330693	0.00221377	0.198745
PAMM1a	ALDH2	chr12	111753890	111817529	1	1034	0.288667	0.00221797	0.0887448
PAMM1a	RCC2	chr1	17439724	17406760	2	282	0.339725	0.00222596	0.155373
PAMM1a	TREM1	chr6	41286682	41275621	2	562	0.388505	0.00222596	0.24397
PAMM1a	NCAM2	chr21	20998315	21543329	1	43	0.329126	0.00224573	0.0470361
PAMM1a	ITGA4	chr2	181457202	181536187	1	1110	0.404593	0.00224981	0.101245
PAMM1a	TEX12	chr11	112167324	112193626	1	1308	0.450035	0.00225643	0.0996948
PAMM1a	LRRC1	chr6	53794497	53924121	1	710	0.606818	0.00227398	0.0563594
PAMM1a	TMEM231	chr16	75608445	75536744	2	839	0.279841	0.00227578	0.118393
PAMM1a	OR7A5	chr19	14828299	14827271	2	489	2.05428	0.0022782	0.121556
PAMM1a	KCNMA1	chr10	77638595	76869601	2	480	0.3254	0.00228327	0.215578
PAMM1a	GSEC	chr11	126355587	126340889	2	1507	0.256838	0.00231203	0.0587228
PAMM1a	C7orf57	chr7	48035511	48061304	1	353	0.442364	0.00232466	0.0728855
PAMM1a	ARL5B	chr10	18659405	18681639	1	134	0.416065	0.00233133	0.136689
PAMM1a	KIF1A	chr2	240820308	240713764	2	1554	0.445914	0.00233133	0.037233
PAMM1a	GCM2	chr6	10881941	10873223	2	82	0.321939	0.00233133	0.0634939
PAMM1a	C2CD4D	chr1	151840557	151837819	2	1441	0.787081	0.00233802	0.133269
PAMM1a	CENPW	chr6	126340174	126348875	1	1000	0.444821	0.00234728	0.0894298
PAMM1a	CACNA2D2	chr3	50504244	50362799	2	450	0.368131	0.00236533	0.0918233
PAMM1a	ESYT3	chr3	138434613	138478414	1	978	0.425015	0.0023795	0.0350443
PAMM1a	ABI3	chr17	49210227	49223225	1	928	0.423651	0.00241473	0.18085
PAMM1a	IL7	chr8	78805523	78675743	2	477	0.460629	0.00243644	0.0621426
PAMM1a	LINC01647	chr1	11609531	11613355	1	182	0.720076	0.00246171	0.0339959
PAMM1a	DEFA3	chr8	7018301	6996837	2	34	0.973472	0.00246171	0.0126908
PAMM1a	MIR4436A	chr2	88812370	88812454	1	618	0.506212	0.00247962	0.0504177
PAMM1a	VASH1	chr14	76762189	76783015	1	510	0.336066	0.00248848	0.182363
PAMM1a	FAM169A	chr5	74866951	74777574	2	361	0.818683	0.00252194	0.0390241
PAMM1a	MAFF	chr22	38201882	38216511	1	345	0.2761	0.00252805	0.223151
PAMM1a	MIR3920	chr11	101519905	101519820	2	1222	0.565461	0.00254958	0.024759
PAMM1a	PTGIR	chr19	46625118	46620468	2	1132	0.509828	0.0025646	0.202622
PAMM1a	NUAK2	chr1	205321791	205302059	2	2069	0.331668	0.00256646	0.164848
PAMM1a	MIR147B	chr15	45433050	45433129	1	301	0.876393	0.00259157	0.23503
PAMM1a	SERP2	chr13	44373665	44397714	1	196	0.479525	0.00259646	0.0393454
PAMM1a	STX18	chr4	4542346	4415742	2	76	0.559914	0.00264668	0.0954418
PAMM1a	MIR4759	chr21	26953961	26954043	1	64	0.530072	0.0026569	0.0565602
PAMM1a	SLC2A1-AS1	chr1	42959049	42983358	1	685	0.382327	0.00266602	0.0682289
PAMM1a	POU6F2	chr7	38977998	39468601	1	278	0.774579	0.00266844	0.0506004
PAMM1a	ZC3H12A	chr1	37474552	37484379	1	597	0.362844	0.00267988	0.22906
PAMM1a	MYO1G	chr7	44979098	44962662	2	331	0.404241	0.00268476	0.247281
PAMM1a	BCL2L14	chr12	12049844	12211084	1	212	0.398211	0.0027036	0.0504518
PAMM1a	CPB2	chr13	46105076	46053186	2	216	0.376785	0.00271846	0.103735
PAMM1a	GEMIN7	chr19	45079195	45091524	1	1075	0.346249	0.00279263	0.228484
PAMM1a	PPIF	chr10	79347469	79355337	1	492	0.286792	0.00280776	0.220354
PAMM1a	MYBL2	chr20	43667019	43716496	1	413	0.635612	0.00280776	0.0610201
PAMM1a	SLC15A3	chr11	60952530	60937083	2	684	0.302483	0.00283209	0.211553
PAMM1a	SELL	chr1	169711698	169690667	2	1806	0.378547	0.00284101	0.0767689
PAMM1a	MEX3B	chr15	82046141	82041778	2	655	0.486533	0.00284101	0.286004
PAMM1a	LCA5	chr6	79537458	79484991	2	787	0.473599	0.00285776	0.103976
PAMM1a	NEURL1B	chr5	172641266	172691540	1	1027	0.423241	0.00286446	0.0570563
PAMM1a	LOC283194	chr11	59058659	58933643	2	639	0.516922	0.0028936	0.0704277
PAMM1a	INMT-MINDY4	chr7	30752137	30892081	1	232	0.698754	0.00290545	0.0627832
PAMM1a	FAM117A	chr17	49789180	49710332	2	942	0.285489	0.00292811	0.134131
PAMM1a	PTGS1	chr9	122370530	122395703	1	650	0.298532	0.0029589	0.107695
PAMM1a	MGLL	chr3	127823250	127689062	2	884	0.271657	0.00298376	0.21149
PAMM1a	PSMB8	chr6	32844703	32840717	2	429	0.365982	0.00298376	0.161699
PAMM1a	MIR4330	chrX	151168222	151168326	1	854	0.80847	0.00298376	0.0478815
PAMM1a	LRRC72	chr7	16526880	16581568	1	117	1.16766	0.00298883	0.0353092
PAMM1a	ADGRG7	chr3	100609589	100695479	1	682	0.761994	0.0029958	0.0583354
PAMM1a	TMEM182	chr2	102762013	102817666	1	707	1.46143	0.0030186	0.0571747
PAMM1a	DIRC3-AS1	chr2	217282739	217336120	1	1318	0.398365	0.00302791	0.0241626
PAMM1a	LINC02470	chr12	9943495	9936579	2	162	0.581707	0.00303366	0.078761
PAMM1a	ZNF280B	chr22	22509154	22484421	2	115	0.338028	0.00305722	0.0294317
PAMM1a	SAMD9L	chr7	93148369	93130055	2	560	0.368056	0.00305853	0.0421405
PAMM1a	CACNA1C	chr12	1970786	2697950	1	25	0.324089	0.00306014	0.20141
PAMM1a	PDCD1LG2	chr9	5510570	5571254	1	36	0.288821	0.00306916	0.106691
PAMM1a	SMIM6	chr17	75646243	75647977	1	1241	0.677662	0.00311877	0.0692752
PAMM1a	OLIG1	chr21	33070144	33072420	1	139	0.405749	0.00312362	0.183291
PAMM1a	KCNJ6	chr21	37916446	37607376	2	190	0.528223	0.00312956	0.151602
PAMM1a	NAP1L1	chr12	76085033	76036587	2	796	0.269375	0.00313204	0.100143
PAMM1a	APOL3	chr22	36166177	36140330	2	289	0.361048	0.0031617	0.11745
PAMM1a	TFDP1	chr13	113584721	113641470	1	543	0.425753	0.00317384	0.107839
PAMM1a	MIR3142HG	chr5	160468268	160487426	1	972	0.339427	0.00321119	0.0912229
PAMM1a	KCNB1	chr20	49484297	49363877	2	518	0.552877	0.00321171	0.0482069
PAMM1a	EVA1C	chr21	32412006	32515397	1	129	0.580856	0.00322684	0.0525302
PAMM1a	JUP	chr17	41786931	41754604	2	724	0.416789	0.00324904	0.109046
PAMM1a	SYT3	chr19	50668394	50621977	2	1301	0.688845	0.0032808	0.0878172
PAMM1a	LINC02229	chr5	66511604	66507544	2	305	0.680579	0.00333161	0.0483594
PAMM1a	KDM6A	chrX	44873177	45112602	1	200	0.311887	0.00333161	0.137251
PAMM1a	LINC00492	chr5	102581368	102617589	1	491	0.857068	0.0033347	0.0197429
PAMM1a	PTCH2	chr1	44843063	44819844	2	731	0.316191	0.00335459	0.163273
PAMM1a	ADAM28	chr8	24294040	24359018	1	179	0.561116	0.00337449	0.091759
PAMM1a	ACSM1	chr16	20698890	20623237	2	336	0.980198	0.00340379	0.0671285
PAMM1a	PCDH15	chr10	55627942	53802771	2	334	0.257945	0.00340918	0.0574077
PAMM1a	LINC02260	chr4	54607131	54603211	2	310	0.958241	0.00345095	0.0131406
PAMM1a	GABRB1	chr4	46993723	47426444	1	270	0.358103	0.00347348	0.0358534
PAMM1a	MIR181A2HG	chr9	124658467	124698631	1	685	0.466888	0.00347689	0.0701867
PAMM1a	DYNLRB2	chr16	80540734	80550760	1	858	0.624861	0.003544	0.0985181
PAMM1a	C3orf67-AS1	chr3	58824437	59019093	1	561	0.607134	0.00354675	0.0318414
PAMM1a	DEFB1	chr8	6878022	6870575	2	30	0.887602	0.00355189	0.140317
PAMM1a	TNFRSF11B	chr8	118952200	118923557	2	663	1.39347	0.00355712	0.0332149
PAMM1a	WISP3	chr6	112054072	112070969	1	934	0.373995	0.00360323	0.0812208
PAMM1a	MIR4669	chr9	134379411	134379472	1	862	0.340465	0.00362673	0.371086
PAMM1a	SLC2A6	chr9	133479137	133471095	2	848	0.430435	0.00365016	0.139938
PAMM1a	STAT4	chr2	191151596	191029576	2	1157	0.3203	0.0037027	0.0686104
PAMM1a	CCL25	chr19	8052767	8062650	1	262	0.41855	0.00371878	0.115825
PAMM1a	LOC101927560	chr1	83861023	83801516	2	995	0.370921	0.00372228	0.0410361
PAMM1a	SLC1A4	chr2	64988477	65023865	1	422	0.27047	0.00374991	0.137097
PAMM1a	PRLR	chr5	35230589	35048756	2	147	0.369392	0.00375576	0.0944698
PAMM1a	ABO	chr9	133275214	133250401	2	833	0.699445	0.00378132	0.0332711
PAMM1a	SORBS1	chr10	95561414	95311771	2	620	0.337975	0.00380104	0.10399
PAMM1a	S100A11	chr1	152047907	152032506	2	1446	0.26853	0.00381305	0.239257
PAMM1a	ODF1	chr8	102551572	102560988	1	611	0.413314	0.00387734	0.120377
PAMM1a	LOC101928847	chr11	112963460	112959279	2	1316	1.28489	0.00390243	0.131121
PAMM1a	WFDC12	chr20	45124465	45123425	2	444	0.833523	0.00396634	0.058486
PAMM1a	C9orf139	chr9	137027464	137037957	1	941	0.412632	0.00398231	0.233386
PAMM1a	LINC00618	chr14	96943579	96945394	1	651	0.945568	0.00402495	0.0328414
PAMM1a	PCDHGC3	chr5	141475947	141512979	1	807	0.318765	0.00405856	0.105622
PAMM1a	GLYATL1	chr11	58905398	59043527	1	638	0.656064	0.00407945	0.073733
PAMM1a	MIR3201	chr22	48274364	48274415	1	516	0.63735	0.00408575	0.0205602
PAMM1a	ERG	chr21	38661780	38380027	2	196	0.412027	0.00409938	0.141512
PAMM1a	LOC100506082	chr11	4187140	4202655	1	123	0.397509	0.00411006	0.0338132
PAMM1a	FGFBP1	chr4	15938740	15935569	2	159	0.648379	0.00415657	0.0544357
PAMM1a	LINC00523	chr14	100657250	100672775	1	675	0.306315	0.00416757	0.0486666
PAMM1a	ERMN	chr2	157327713	157318625	2	944	0.743368	0.00418157	0.063484
PAMM1a	ALAS1	chr3	52198086	52214327	1	480	0.369165	0.00418157	0.208858
PAMM1a	C8orf31	chr8	143039209	143059942	1	805	0.356797	0.00418157	0.0590221
PAMM1a	MMRN1	chr4	89879532	89954629	1	534	0.767519	0.00418311	0.0438695
PAMM1a	CCDC3	chr10	13099652	12896625	2	89	0.955385	0.00419643	0.0836607
PAMM1a	TMEM266	chr15	76059837	76229121	1	596	0.349855	0.00419643	0.0844376
PAMM1a	LOC101928937	chr12	99093359	99105011	1	909	0.486509	0.00421299	0.0235822
PAMM1a	MIR4526	chr18	13611114	13611200	1	91	0.282769	0.00424489	0.343789
PAMM1a	SCARA5	chr8	27992727	27869882	2	212	0.499333	0.00428508	0.0403254
PAMM1a	GABARAPL2	chr16	75566351	75577881	1	840	0.37345	0.00430584	0.160938
PAMM1a	UHRF1	chr19	4903080	4962154	1	176	0.441752	0.00430584	0.110086
PAMM1a	PTPRC	chr1	198638671	198757283	1	1980	0.285813	0.00430758	0.132982
PAMM1a	DCDC2	chr6	24358052	24171756	2	137	0.527821	0.00430758	0.0805422
PAMM1a	SP110	chr2	230225729	230167293	2	1429	0.344207	0.00432335	0.0840704
PAMM1a	CCL3L3	chr17	36196747	36194869	2	564	0.328082	0.00432647	0.430747
PAMM1a	TFDP2	chr3	142149544	141944428	2	1006	0.356207	0.00432647	0.0574036
PAMM1a	LOC101929445	chr10	42871521	42874060	1	243	0.511823	0.00435324	0.0875824
PAMM1a	HBS1L	chr6	135103056	134960378	2	1058	0.386351	0.00435324	0.0935
PAMM1a	CD1E	chr1	158353696	158357553	1	1643	0.464993	0.00435918	0.0266065
PAMM1a	LINC01563	chr17	21075556	21090615	1	401	0.354088	0.00439467	0.028006
PAMM1a	LOC100630923	chr7	102363872	102426676	1	706	0.345114	0.00441466	0.190655
PAMM1a	PIRT	chr17	10838445	10822475	2	278	0.830635	0.00441527	0.0364598
PAMM1a	PRRG4	chr11	32829943	32858123	1	413	0.442763	0.00442476	0.0796807
PAMM1a	ZNF490	chr19	12640098	12577961	2	408	0.366435	0.00442476	0.103022
PAMM1a	UCN2	chr3	48563773	48561727	2	367	0.392592	0.00452022	0.409023
PAMM1a	SLC35F2	chr11	107928293	107790991	2	1264	0.333076	0.0045421	0.175197
PAMM1a	KCNK13	chr14	90061765	90185857	1	570	0.488372	0.0045421	0.107803
PAMM1a	LINC01114	chr2	104757719	104746638	2	710	0.484901	0.0045421	0.0333494
PAMM1a	LPAR3	chr1	84893213	84811602	2	1005	0.450361	0.00454303	0.0748715
PAMM1a	LRP2	chr2	169362685	169127109	2	1012	0.507931	0.00454688	0.0586246
PAMM1a	LINC00893	chrX	149540959	149498187	2	838	0.307892	0.00458125	0.13946
PAMM1a	CLIP1-AS1	chr12	122395542	122400857	1	1159	0.426561	0.00464245	0.16903
PAMM1a	SLC18A2	chr10	117241093	117279430	1	837	0.288017	0.0046558	0.0173614
PAMM1a	C16orf54	chr16	29746006	29742463	2	440	0.417708	0.0046558	0.149211
PAMM1a	C11orf96	chr11	43942505	43944338	1	464	0.968944	0.00475418	0.0705502
PAMM1a	MIR7844	chr12	94571352	94571231	2	874	0.276307	0.00475418	0.0904599
PAMM1a	KRT35	chr17	41481140	41476689	2	710	1.27172	0.00480766	0.0667309
PAMM1a	PYDC1	chr16	31217359	31215962	2	518	0.466975	0.00483238	0.149572
PAMM1a	UPP1	chr7	48088628	48108733	1	354	0.3267	0.00485099	0.215492
PAMM1a	LINC02541	chr6	113650074	113623535	2	940	0.404325	0.00486475	0.225255
PAMM1a	ST8SIA6-AS1	chr10	17386936	17410631	1	123	0.75492	0.00496383	0.0363374
PAMM1a	SCGB2A1	chr11	62208668	62213939	1	720	0.709345	0.0049758	0.0257289
PAMM1a	MIR3945HG	chr4	184855751	184844585	2	923	0.290213	0.00499151	0.151406
PAMM1a	PROSER2-AS1	chr10	11894700	11849608	2	79	0.585412	0.00501383	0.032253
PAMM1a	BTN2A2	chr6	26383096	26394874	1	192	0.589348	0.00505961	0.150771
PAMM1a	MIR4706	chr14	65044688	65044769	1	393	0.352149	0.00521772	0.137088
PAMM1a	AUH	chr9	91361913	91213815	2	403	0.305927	0.00528656	0.0844296
PAMM1a	CCDC110	chr4	185471759	185445182	2	935	0.598439	0.00530232	0.0589599
PAMM1a	CAPN14	chr2	31217545	31174681	2	227	0.620408	0.00531814	0.0479177
PAMM1a	ADRA1D	chr20	4249074	4220631	2	93	0.497726	0.00538203	0.0296366
PAMM1a	RHCG	chr15	89496613	89471398	2	721	0.279854	0.00539139	0.0438374
PAMM1a	CD2	chr1	116754385	116769228	1	1274	0.29185	0.00549265	0.0438253
PAMM1a	GOLGA6L10	chr15	82349475	82339998	2	659	1.05384	0.00553738	0.0125864
PAMM1a	ADGRD1	chr12	130953907	131141469	1	1238	0.434321	0.0055952	0.0885663
PAMM1a	TTLL4	chr2	218710845	218755416	1	1346	0.303835	0.0055952	0.120747
PAMM1a	TTLL7	chr1	83999150	83865028	2	996	0.554007	0.00563918	0.0312349
PAMM1a	DNASE1L3	chr3	58214697	58192257	2	550	0.493694	0.00568434	0.1235
PAMM1a	MIR3945	chr4	184851110	184851013	2	924	0.273589	0.00575866	0.237886
PAMM1a	DIPK2B	chrX	45200901	45148374	2	201	0.648511	0.00575866	0.0468433
PAMM1a	PABPC4-AS1	chr1	39565160	39573203	1	631	0.397582	0.00578148	0.120926
PAMM1a	MINK1	chr17	4833388	4898061	1	107	0.325861	0.00578148	0.144183
PAMM1a	LOC286059	chr8	23068229	23083619	1	164	0.331464	0.00578504	0.222615
PAMM1a	ANKRD28	chr3	15859771	15667236	2	124	0.280612	0.00579534	0.0996427
PAMM1a	WT1	chr11	32435630	32387775	2	409	0.511696	0.00580473	0.0233414
PAMM1a	CLEC19A	chr16	19285739	19322145	1	320	0.509451	0.00582823	0.0986647
PAMM1a	ACTL9	chr19	8698822	8697397	2	279	0.298874	0.0059007	0.114032
PAMM1a	MIR3612	chr12	128294092	128294178	1	1225	2.22887	0.00595535	0.0203414
PAMM1a	CRTAM	chr11	122838500	122872639	1	1433	0.319692	0.00601835	0.070484
PAMM1a	ARRDC5	chr19	4902867	4890437	2	175	1.34422	0.00602356	0.0518012
PAMM1a	LINC01561	chr10	120597949	120600124	1	863	1.03906	0.00607772	0.141591
PAMM1a	HEPACAM	chr11	124936412	124919193	2	1480	0.34505	0.00610694	0.0193835
PAMM1a	COPZ1	chr12	54301202	54351849	1	572	0.358555	0.00611674	0.156289
PAMM1a	OR1D5	chr17	3063607	3062669	2	59	0.256207	0.00613293	0.160072
PAMM1a	WDR17	chr4	176065834	176182818	1	889	0.470079	0.00617411	0.0513936
PAMM1a	CASP8	chr2	201233443	201287711	1	1210	0.283219	0.00618384	0.131354
PAMM1a	LOC102723322	chr8	85177041	85172077	2	502	0.81139	0.00622431	0.11357
PAMM1a	LINC01614	chr2	215718043	215719424	1	1304	0.341999	0.00625929	0.143337
PAMM1a	DUBR	chr3	107240692	107326964	1	701	0.887821	0.00631368	0.0526245
PAMM1a	AGAP11	chr10	86970741	87024732	1	539	0.309365	0.00633985	0.0804777
PAMM1a	CERKL	chr2	181680665	181536676	2	1111	0.32697	0.00637381	0.022761
PAMM1a	ZNF157	chrX	47370583	47414305	1	222	0.488872	0.00641001	0.0588595
PAMM1a	SCHIP1	chr3	159273244	159897366	1	1112	0.290427	0.00642433	0.0593213
PAMM1a	C9orf47	chr9	88990863	88996140	1	386	0.423563	0.00642907	0.0907913
PAMM1a	PVRIG	chr7	100205357	100221490	1	648	0.926779	0.00647244	0.0700503
PAMM1a	CCNA1	chr13	36431520	36442882	1	134	0.872239	0.00647395	0.0974438
PAMM1a	SH3GL3	chr15	83447228	83618743	1	678	0.47369	0.00651002	0.0247952
PAMM1a	ERICH1	chr8	738106	614746	2	6	0.433579	0.00655127	0.138892
PAMM1a	FRMPD1	chr9	37651000	37746904	1	246	0.77157	0.00658535	0.0328132
PAMM1a	TSPAN2	chr1	115089500	115048011	2	1258	0.668212	0.0066368	0.0669116
PAMM1a	SH3KBP1	chrX	19887601	19533975	2	99	0.274713	0.00664141	0.147797
PAMM1a	UPB1	chr22	24494107	24528390	1	153	0.336784	0.00666879	0.140649
PAMM1a	HTR2A	chr13	46897076	46831550	2	224	0.6827	0.00668356	0.0543715
PAMM1a	PDE7B	chr6	135851696	136195574	1	1063	0.770217	0.00678883	0.168217
PAMM1a	PSMA8	chr18	26133852	26193355	1	138	1.03591	0.00679982	0.0248976
PAMM1a	CD244	chr1	160862855	160830160	2	1703	0.464658	0.00685845	0.106558
PAMM1a	ALDH1L2	chr12	105084577	105019784	2	954	0.372888	0.0068732	0.0424557
PAMM1a	DEFA5	chr8	7056734	7055304	2	35	0.681558	0.00689991	0.0387169
PAMM1a	NKD1	chr16	50548330	50640739	1	563	0.436499	0.00690415	0.121801
PAMM1a	FCGR2C	chr1	161581339	161605662	1	1734	0.33975	0.00692976	0.029737
PAMM1a	DNM3	chr1	171841498	172418466	1	1827	0.34506	0.00693124	0.129044
PAMM1a	MOG	chr6	29656981	29672372	1	271	0.335669	0.00702884	0.10094
PAMM1a	ABCC6	chr16	16223522	16148928	2	307	0.283376	0.00704908	0.0310864
PAMM1a	FAM83D	chr20	38926312	38953106	1	394	0.520017	0.00705767	0.0998153
PAMM1a	NEUROG1	chr5	135535949	135534282	2	670	0.352044	0.00707065	0.115
PAMM1a	LMTK2	chr7	98106885	98209633	1	594	0.443706	0.00709125	0.145379
PAMM1a	KRT8	chr12	52949954	52897187	2	517	0.335306	0.00712043	0.0823634
PAMM1a	PLBD1-AS1	chr12	14567750	14619755	1	236	0.255252	0.00723438	0.0595502
PAMM1a	SLC25A52	chr18	31760880	31759562	2	161	0.605906	0.00738002	0.0486667
PAMM1a	LINC01336	chr5	75052843	75047719	2	364	0.958592	0.00741958	0.144588
PAMM1a	HTR7	chr10	90857698	90740823	2	581	0.338542	0.00742579	0.0795643
PAMM1a	DDO	chr6	110415562	110391771	2	922	0.323942	0.00742579	0.0394397
PAMM1a	LY75-CD302	chr2	159904710	159771851	2	961	0.324489	0.00742873	0.135123
PAMM1a	LILRA4	chr19	54339150	54308915	2	1485	0.442771	0.00769359	0.134305
PAMM1a	SLC19A1	chr21	45544411	45493572	2	311	0.309662	0.0077008	0.131588
PAMM1a	TBL1X	chrX	9463295	9719743	1	28	0.26224	0.0077008	0.0684879
PAMM1a	MCOLN2	chr1	84997113	84925583	2	1006	0.369936	0.0077207	0.0896426
PAMM1a	MS4A6E	chr11	60334831	60396596	1	666	0.261067	0.00775658	0.157962
PAMM1a	LOC101928231	chr6	134520585	134428240	2	1054	0.290862	0.00780938	0.136982
PAMM1a	SERPINB5	chr18	63476761	63505085	1	310	0.35366	0.00785612	0.0238053
PAMM1a	KCNQ5	chr6	72621792	73198851	1	755	0.383191	0.00791395	0.0808153
PAMM1a	CALHM3	chr10	103479240	103472804	2	756	0.331974	0.00796698	0.060042
PAMM1a	TANC1	chr2	158968634	159232659	1	954	0.464511	0.00797913	0.109885
PAMM1a	PI3	chr20	45174876	45176544	1	445	0.941224	0.00797913	0.062482
PAMM1a	GRAMD1C	chr3	113828182	113947174	1	760	0.507165	0.00805407	0.094685
PAMM1a	MTCP1	chrX	155147937	155064034	2	949	0.58444	0.00809082	0.0795261
PAMM1a	TRO	chrX	54920462	54931431	1	340	1.4229	0.00818472	0.0383514
PAMM1a	LOC441086	chr5	74865893	74867854	1	362	0.803728	0.0083125	0.0718012
PAMM1a	WDR49	chr3	167653983	167478684	2	1143	0.448294	0.00835392	0.0360562
PAMM1a	LINC02254	chr15	97521811	97370371	2	783	0.378912	0.00847524	0.0280542
PAMM1a	SMC1A	chrX	53422728	53374149	2	324	0.289	0.00847878	0.0908755
PAMM1a	TNFRSF10B	chr8	23069179	23020133	2	163	0.260109	0.00847953	0.142325
PAMM1a	MYEF2	chr15	48178517	48134631	2	309	1.14168	0.0085444	0.0231466
PAMM1a	MAEL	chr1	166975582	167022214	1	1773	0.66859	0.00859219	0.0495823
PAMM1a	KY	chr3	134651636	134603138	2	959	1.05229	0.00863833	0.0533715
PAMM1a	LTA4H	chr12	96043520	96000828	2	891	0.273699	0.00865487	0.143283
PAMM1a	KDM8	chr16	27203495	27221768	1	396	0.368902	0.00865487	0.134122
PAMM1a	MMD	chr17	55421992	55392613	2	993	0.378344	0.00865922	0.152952
PAMM1a	CPB2-AS1	chr13	46052806	46113332	1	215	0.385218	0.00867184	0.10607
PAMM1a	EHD3	chr2	31234337	31269447	1	228	0.657611	0.00867432	0.0826788
PAMM1a	SLAIN1	chr13	77697854	77764242	1	352	0.662911	0.00869274	0.048988
PAMM1a	C11orf42	chr11	6205566	6211132	1	193	0.518203	0.0086946	0.123488
PAMM1a	MIR4304	chr12	123010728	123010667	2	1174	0.273391	0.00871173	0.0386727
PAMM1a	ADIRF	chr10	86968192	86983934	1	538	0.346547	0.00873911	0.099018
PAMM1a	TNFSF11	chr13	42562736	42608013	1	179	0.668035	0.00890735	0.0525523
PAMM1a	FAM86EP	chr4	3955419	3915183	2	70	0.344235	0.00894181	0.117335
PAMM1a	EMCN	chr4	100880126	100395341	2	572	0.38167	0.00896575	0.0302089
PAMM1a	MMP14	chr14	22836557	22849027	1	80	0.377297	0.00900051	0.158679
PAMM1a	MIR4743	chr18	48670582	48670693	1	229	0.369173	0.00900375	0.136123
PAMM1a	C3orf80	chr3	160225636	160228213	1	1118	0.368639	0.00904339	0.0798614
PAMM1a	EPGN	chr4	74308473	74315307	1	418	0.674437	0.00904339	0.0445783
PAMM1a	RARA-AS1	chr17	40343136	40340867	2	649	0.390305	0.00907799	0.331816
PAMM1a	CFAP58-DT	chr10	104353575	104351591	2	774	0.389911	0.00915337	0.220407
PAMM1a	MIR4783	chr2	127423618	127423537	2	832	0.689086	0.0091849	0.105639
PAMM1a	LINC00431	chr13	110983307	110990564	1	511	0.270024	0.00925563	0.0348332
PAMM1a	E2F5	chr8	85177225	85217158	1	503	0.724283	0.00931722	0.0587932
PAMM1a	RPS16	chr19	39435948	39433207	2	900	0.394088	0.00943399	0.456109
PAMM1a	MIR1286	chr22	20249235	20249125	2	78	0.37424	0.00951228	0.0544517
PAMM1a	CWC15	chr11	94973612	94962622	2	1199	0.371038	0.00954792	0.0973876
PAMM1a	PPP1R15A	chr19	48872392	48876057	1	1206	0.272491	0.00954792	0.323063
PAMM1a	SYNPO2L	chr10	73663803	73644881	2	451	0.522416	0.00955448	0.07149
PAMM1a	LINC02585	chr3	48663776	48669174	1	376	0.309194	0.00968632	0.195602
PAMM1a	DNAH10	chr12	123762188	123936206	1	1193	0.28822	0.00969808	0.0257651
PAMM1a	CLIC2	chrX	155334657	155276211	2	953	0.900133	0.00977531	0.0438755
PAMM1a	TSPO	chr22	43151514	43163242	1	456	0.402579	0.00981454	0.193645
PAMM1a	ERN1	chr17	64130144	64039142	2	1106	0.273217	0.00983547	0.164793
PAMM1a	LINC01914	chr2	41933723	41931599	2	288	1.23565	0.00986525	0.0764276
PAMM1a	KANK4	chr1	62319414	62236979	2	889	0.320911	0.00990643	0.0313876
PAMM1a	PAGE2B	chrX	55075063	55078909	1	344	1.01779	0.00994435	0.0141787
PAMM1a	IL1R2	chr2	101991844	102028544	1	697	0.331705	0.0101544	0.0995503
PAMM1a	PCK2	chr14	24094053	24110598	1	125	0.383655	0.0101881	0.163918
PAMM1a	FAR2	chr12	29149103	29340980	1	318	0.259268	0.0102001	0.135058
PAMM1a	ENPP4	chr6	46129993	46146699	1	644	0.460236	0.010204	0.0607852
PAMM1a	CD22	chr19	35319261	35347355	1	757	0.372819	0.0102463	0.129456
PAMM1a	CLECL1	chr12	9733299	9715860	2	156	0.438173	0.010275	0.0968273
PAMM1a	LPL	chr8	19901717	19967258	1	126	0.343732	0.0102899	0.066496
PAMM1a	BRCC3	chrX	155071420	155123074	1	950	0.587575	0.0102993	0.0866887
PAMM1a	LONRF3	chrX	118974614	119018355	1	643	0.388191	0.0103299	0.132082
PAMM1a	POPDC2	chr3	119676922	119642058	2	794	0.386574	0.0103406	0.179247
PAMM1a	SHROOM3	chr4	76435100	76783253	1	445	0.412126	0.0103406	0.0391104
PAMM1a	PLS3	chrX	115561174	115650861	1	631	0.617325	0.0104334	0.0223273
PAMM1a	CPXM2	chr10	123940267	123706207	2	890	0.815311	0.010505	0.0871768
PAMM1a	TMCO1	chr1	165827755	165724293	2	1765	0.362892	0.0105443	0.109819
PAMM1a	SLC8A2	chr19	47472168	47428017	2	1155	0.466153	0.0106242	0.0883534
PAMM1a	OR9K2	chr12	55129681	55130802	1	587	0.45191	0.0106276	0.0517952
PAMM1a	OAS2	chr12	112978395	113011723	1	1050	0.474255	0.0107886	0.0853233
PAMM1a	LINC01268	chr6	113873351	113868013	2	942	0.589153	0.01079	0.0913455
PAMM1a	NEMP2	chr2	190534722	190504342	2	1153	0.403295	0.0107916	0.0726587
PAMM1a	CP	chr3	149222055	149162410	2	1038	0.422004	0.0107916	0.0650181
PAMM1a	FOXE1	chr9	97853254	97856715	1	478	0.516296	0.0107916	0.132922
PAMM1a	ROBO4	chr11	124898500	124883691	2	1478	0.805996	0.010857	0.0578635
PAMM1a	LMNB1-DT	chr5	126776486	126751963	2	587	0.268724	0.0108931	0.165918
PAMM1a	TSBP1	chr6	32371912	32288526	2	413	0.38987	0.0108931	0.0283454
PAMM1a	LY6E	chr8	143017982	143023832	1	804	0.600947	0.0109215	0.18602
PAMM1a	GPLD1	chr6	24495205	24424565	2	140	1.05545	0.010946	0.0510341
PAMM1a	MMP10	chr11	102780628	102770503	2	1236	0.484999	0.0110114	0.0409679
PAMM1a	LOC101929452	chr2	7077880	7062727	2	39	0.544559	0.0110902	0.0333977
PAMM1a	AIFM2	chr10	70132934	70098223	2	402	0.660414	0.0111573	0.0460804
PAMM1a	OR10K1	chr1	158465562	158466503	1	1646	0.580555	0.0111872	0.0114196
PAMM1a	COL4A2-AS2	chr13	110463287	110456396	2	502	0.309053	0.0112637	0.17601
PAMM1a	SRCAP	chr16	30698209	30745169	1	486	0.283279	0.0112833	0.17887
PAMM1a	KIAA1324L	chr7	87059699	86876906	2	519	0.583276	0.0112833	0.0251085
PAMM1a	PROM1	chr4	16084378	15963076	2	161	0.630137	0.0113827	0.0860282
PAMM1a	MIR6815	chr21	45478266	45478326	1	310	0.303551	0.0114383	0.130829
PAMM1a	AATBC	chr21	43812567	43805758	2	262	0.36594	0.0114605	0.169221
PAMM1a	DUSP19	chr2	183078559	183100005	1	1119	0.495879	0.0115169	0.0405542
PAMM1a	ACTRT2	chr1	3021483	3022903	1	83	0.950567	0.0115551	0.0363876
PAMM1a	TTC39C	chr18	23992773	24135610	1	127	0.380452	0.0116021	0.0908213
PAMM1a	KCNK5	chr6	39229450	39188973	2	543	0.495898	0.0117231	0.0812752
PAMM1a	MIR6732	chr1	37480230	37480289	1	598	0.337333	0.0118075	0.421059
PAMM1a	C1orf94	chr1	34166883	34219131	1	558	1.41668	0.0118456	0.0275201
PAMM1a	OR56A1	chr11	6027741	6026671	2	189	0.743743	0.0118513	0.0299197
PAMM1a	TRPM2-AS	chr21	44425272	44414588	2	270	0.902807	0.0118987	0.0556887
PAMM1a	MPP6	chr7	24573268	24694193	1	169	0.60095	0.0119398	0.0381747
PAMM1a	CD52	chr1	26317957	26320523	1	426	0.391678	0.0120629	0.130239
PAMM1a	TNN	chr1	175067858	175148066	1	1857	0.26352	0.0120629	0.0370703
PAMM1a	AFF2	chrX	148500619	149000663	1	836	0.591069	0.0120753	0.0753534
PAMM1a	DPEP2	chr16	68000586	67987394	2	738	0.362886	0.0120805	0.127659
PAMM1a	KAAG1	chr6	24356903	24358284	1	138	0.703822	0.012327	0.121701
PAMM1a	LRRC17	chr7	102912991	102944949	1	723	1.16875	0.0123996	0.0272791
PAMM1a	MIR4282	chr6	72967753	72967687	2	757	0.539125	0.0124163	0.045976
PAMM1a	TPRG1-AS1	chr3	188947639	188941715	2	1310	0.252095	0.0124425	0.230092
PAMM1a	SCN3B	chr11	123655244	123629187	2	1443	0.63633	0.0124741	0.0212831
PAMM1a	LINC00520	chr14	55796688	55781135	2	319	0.536281	0.0124936	0.0527148
PAMM1a	RNF223	chr1	1074307	1070966	2	17	0.406507	0.0125515	0.133654
PAMM1a	BMP3	chr4	81030965	81057531	1	469	0.971457	0.0127157	0.0219638
PAMM1a	CACNG8	chr19	53963040	53990215	1	1464	0.391683	0.0127172	0.0607811
PAMM1a	LINC01140	chr1	86993009	87169204	1	1026	0.287545	0.0127346	0.0480803
PAMM1a	UBOX5-AS1	chr20	3106913	3150867	1	68	0.353401	0.012767	0.0325441
PAMM1a	GRIN2A	chr16	10182754	9753404	2	246	0.646703	0.0127704	0.0341828
PAMM1a	CASS4	chr20	56412112	56460387	1	570	0.317916	0.0127704	0.0927329
PAMM1a	PAQR9	chr3	142963682	142961231	2	1015	0.696786	0.0127704	0.0622972
PAMM1a	ADAM8	chr10	133276868	133262403	2	956	0.288305	0.012798	0.166645
PAMM1a	LINC01399	chr22	35231056	35119824	2	277	0.45077	0.0128472	0.0193253
PAMM1a	MIR3664	chr11	70872368	70872270	2	1000	0.881275	0.0128972	0.0206747
PAMM1a	GOLGA6L9	chr15	82418651	82439153	1	660	1.66028	0.0131477	0.00626105
PAMM1a	MUSK	chr9	110668771	110801620	1	562	0.402502	0.0133545	0.033518
PAMM1a	CDC42EP5	chr19	54473264	54465026	2	1491	0.472425	0.0134526	0.194398
PAMM1a	LINC00982	chr1	3068437	3059615	2	84	1.07989	0.0134825	0.0251405
PAMM1a	MIR935	chr19	53982307	53982397	1	1465	0.44135	0.0135111	0.126181
PAMM1a	FCGR3B	chr1	161631963	161623196	2	1735	0.525198	0.0135276	0.0858254
PAMM1a	KIR3DL3	chr19	54724479	54736536	1	1499	0.337868	0.0135932	0.0356004
PAMM1a	GP6	chr19	55038264	55013705	2	1512	0.457583	0.0137524	0.0305944
PAMM1a	PEG10	chr7	94656325	94669695	1	575	0.579324	0.0137812	0.0803775
PAMM1a	MIR610	chr11	28056815	28056910	1	392	0.287932	0.0137862	0.00639159
PAMM1a	TAP2	chr6	32838822	32813767	2	426	0.296059	0.0137862	0.12789
PAMM1a	THEGL	chr4	56530609	56603507	1	328	0.549799	0.0137924	0.0510121
PAMM1a	TNFRSF14-AS1	chr1	2557031	2549920	2	77	0.283126	0.0139091	0.258775
PAMM1a	TNFRSF14	chr1	2555639	2565382	1	78	0.403286	0.0139601	0.175888
PAMM1a	KIF12	chr9	114099227	114086126	2	601	0.91521	0.0140195	0.0406225
PAMM1a	PKIA	chr8	78516139	78605267	1	475	0.250451	0.0141383	0.0173012
PAMM1a	KRT23	chr17	40937634	40922696	2	666	0.368118	0.0142451	0.0523856
PAMM1a	ACVR1C	chr2	157629005	157526767	2	946	0.920584	0.0142498	0.0558714
PAMM1a	FFAR4	chr10	93566665	93604480	1	602	0.3048	0.0142699	0.0584358
PAMM1a	DZIP1	chr13	95644703	95578202	2	419	0.754172	0.0142699	0.0622189
PAMM1a	ABCA2	chr9	137028922	137007227	2	940	0.351967	0.0143125	0.144313
PAMM1a	ITFG1-AS1	chr16	47144323	47162747	1	544	0.450046	0.0144325	0.119538
PAMM1a	SNORA14B	chr1	235127937	235127803	2	2333	0.250031	0.0145076	0.14701
PAMM1a	DRGX	chr10	49396016	49364181	2	310	0.551373	0.0145568	0.143888
PAMM1a	LOC101928812	chr11	45355371	45366121	1	475	0.425815	0.0145568	0.0559257
PAMM1a	KLRD1	chr12	10226058	10329600	1	174	0.616967	0.0146266	0.0535501
PAMM1a	LRRC30	chr18	7231125	7232047	1	48	0.411648	0.0147053	0.0416727
PAMM1a	TBC1D7	chr6	13328583	13304951	2	96	0.283507	0.0147112	0.14645
PAMM1a	MICAL1	chr6	109465968	109444062	2	914	0.312635	0.0147248	0.0938232
PAMM1a	HAPLN3	chr15	88895626	88877288	2	712	0.837178	0.0147304	0.0518634
PAMM1a	CYP4F8	chr19	15615218	15630638	1	510	0.347209	0.014865	0.0415823
PAMM1a	CD72	chr9	35646810	35609533	2	202	0.251248	0.0149269	0.125534
PAMM1a	NDST1-AS1	chr5	150485968	150475531	2	892	0.390151	0.0149855	0.173723
PAMM1a	ZDHHC20	chr13	21459370	21372573	2	30	0.385936	0.0150507	0.109367
PAMM1a	GHRH	chr20	37261835	37251082	2	363	0.270966	0.0150507	0.116297
PAMM1a	DMRT3	chr9	976964	991731	1	8	0.384074	0.01507	0.0443353
PAMM1a	SLC2A12	chr6	134052636	133988697	2	1052	0.538724	0.0150862	0.0584457
PAMM1a	MTMR8	chrX	64395431	64268081	2	372	1.30261	0.0152423	0.0254237
PAMM1a	RBBP5	chr1	205122015	205086142	2	2066	0.3415	0.0154028	0.0858313
PAMM1a	BCL2L13	chr22	17628855	17730855	1	24	0.264597	0.0154573	0.126169
PAMM1a	CMC4	chrX	155071362	155061622	2	948	0.651703	0.0154573	0.149404
PAMM1a	MS4A3	chr11	60056587	60071128	1	661	0.946288	0.0155728	0.0517189
PAMM1a	MAP3K20	chr2	173075435	173268010	1	1047	0.256824	0.0155888	0.0845963
PAMM1a	COL1A1	chr17	50201632	50183289	2	954	0.425007	0.0156177	0.0942209
PAMM1a	NCALD	chr8	102124907	101686543	2	606	0.563321	0.0156646	0.0518614
PAMM1a	HPS3	chr3	149129584	149173732	1	1037	0.272016	0.0157453	0.0991585
PAMM1a	VILL	chr3	37988059	38007188	1	217	0.372091	0.0158889	0.180968
PAMM1a	PTPRU	chr1	29236516	29326813	1	494	0.259137	0.0159197	0.053743
PAMM1a	CXCL11	chr4	76041415	76033682	2	438	0.639077	0.0159197	0.0980121
PAMM1a	B4GALT6	chr18	31685836	31622247	2	160	0.502614	0.0159394	0.0794297
PAMM1a	MFSD6	chr2	190408355	190509205	1	1152	0.555585	0.0159483	0.0713212
PAMM1a	EIF3M	chr11	32583798	32606262	1	411	0.392567	0.0161627	0.0939438
PAMM1a	FBLN5	chr14	91947987	91869412	2	586	0.601995	0.0163239	0.0371204
PAMM1a	CEND1	chr11	790123	787104	2	38	0.620238	0.0163983	0.121442
PAMM1a	MZB1	chr5	139390081	139387480	2	715	0.61273	0.0164259	0.187355
PAMM1a	MAP2	chr2	209424058	209734118	1	1276	0.418124	0.0164732	0.0774017
PAMM1a	MUCL3	chr6	30940972	30954221	1	317	0.490863	0.0165803	0.0854598
PAMM1a	CYYR1	chr21	26573284	26466209	2	61	0.377627	0.0167267	0.039484
PAMM1a	BMP8A	chr1	39491646	39525935	1	629	0.412377	0.0167912	0.0492209
PAMM1a	SMLR1	chr6	130827406	130837135	1	1017	1.03151	0.0168596	0.0146687
PAMM1a	DNAH7	chr2	196068812	195737703	2	1166	0.450497	0.0168869	0.067775
PAMM1a	MIR708	chr11	79402109	79402022	2	1114	0.893044	0.0169281	0.0641888
PAMM1a	HTRA1	chr10	122461525	122514908	1	875	0.599904	0.0169682	0.0970341
PAMM1a	XPC	chr3	14178783	14145147	2	102	0.347436	0.0171143	0.132446
PAMM1a	SLC22A31	chr16	89201664	89195761	2	974	0.601317	0.017116	0.0856385
PAMM1a	HLA-DQB2	chr6	32763534	32756098	2	424	0.317947	0.0171303	0.0468153
PAMM1a	NOL11	chr17	67717833	67744531	1	1139	0.33357	0.0171521	0.0725662
PAMM1a	MIR548H2	chr16	11306527	11306440	2	261	0.527249	0.0171997	0.227333
PAMM1a	BPI	chr20	38304123	38337505	1	377	0.614392	0.0172287	0.077251
PAMM1a	LINC00955	chr4	3576869	3590711	1	67	0.765038	0.0172498	0.0474619
PAMM1a	CACNA1C-AS4	chr12	2223479	2220537	2	27	0.525563	0.0174016	0.0328033
PAMM1a	THUMPD1	chr16	20742084	20733664	2	337	0.42569	0.0174771	0.16743
PAMM1a	AMIGO2	chr12	47079951	47075707	2	383	0.306238	0.0175917	0.100209
PAMM1a	LINC01877	chr2	199608068	199659132	1	1189	0.531341	0.0176011	0.0183634
PAMM1a	LINC01549	chr21	17438890	17449185	1	32	0.59901	0.017887	0.0423213
PAMM1a	SLC35F6	chr2	26764284	26781231	1	163	0.262378	0.0179382	0.107552
PAMM1a	CYP4F22	chr19	15508493	15552317	1	509	0.420846	0.0179555	0.0686646
PAMM1a	TMEM38B	chr9	105694544	105776612	1	536	0.411545	0.0180007	0.0826566
PAMM1a	GJA1	chr6	121435692	121449727	1	980	1.38987	0.0180063	0.100588
PAMM1a	LOC101927636	chr4	143912331	143982454	1	751	0.605825	0.0180851	0.0123253
PAMM1a	DAPP1	chr4	99816833	99870154	1	565	0.334673	0.0181266	0.0965079
PAMM1a	DEFA6	chr8	6926076	6924693	2	31	0.527229	0.0181345	0.034002
PAMM1a	XIST	chrX	73852753	73820656	2	440	0.435749	0.0183021	0.0830863
PAMM1a	FLRT2	chr14	85530144	85654426	1	552	0.357074	0.0184088	0.0693995
PAMM1a	TAF7	chr5	141320821	141318488	2	787	0.318638	0.0184088	0.104357
PAMM1a	SCRN1	chr7	29990289	29920103	2	219	0.258733	0.0184559	0.0624317
PAMM1a	GUK1	chr1	228139962	228148984	1	2263	0.269556	0.0185015	0.175578
PAMM1a	FRRS1	chr1	99766631	99708703	2	1109	0.367675	0.0186356	0.0507049
PAMM1a	HSPA4L	chr4	127781821	127840733	1	699	0.453509	0.0187024	0.0510483
PAMM1a	FAM47E-STBD1	chr4	76251721	76311129	1	442	0.382786	0.0187242	0.0512811
PAMM1a	MYO1F	chr19	8577577	8520790	2	277	0.289125	0.0187578	0.128516
PAMM1a	USP30-AS1	chr12	109053952	109052350	2	991	0.475532	0.0187722	0.163177
PAMM1a	ICAM2	chr17	64020634	64002594	2	1105	0.321041	0.0190239	0.106827
PAMM1a	KRT13	chr17	41505705	41500981	2	712	0.653996	0.0190246	0.0579176
PAMM1a	ASB13	chr10	5666595	5638867	2	42	0.421124	0.0190328	0.0545905
PAMM1a	RBM38	chr20	57391407	57409333	1	582	0.289374	0.0190328	0.143295
PAMM1a	PSMB8-AS1	chr6	32844086	32846495	1	427	0.283269	0.0191621	0.254165
PAMM1a	CLEC2L	chr7	139523856	139544984	1	949	0.370535	0.0193144	0.0209598
PAMM1a	GSG1L2	chr17	9822071	9791227	2	262	1.23163	0.0193321	0.0169759
PAMM1a	DCANP1	chr5	135447348	135444214	2	668	0.369156	0.0194421	0.130903
PAMM1a	CELSR1	chr22	46537170	46360834	2	508	0.358148	0.0196429	0.10941
PAMM1a	MIR3167	chr11	126988542	126988458	2	1512	1.89779	0.0197224	0.0311566
PAMM1a	GLP2R	chr17	9822206	9892102	1	263	0.686389	0.0197953	0.0463936
PAMM1a	LOC100506725	chr7	35715034	35734887	1	257	0.600463	0.0197953	0.0387308
PAMM1a	KCNH4	chr17	42181278	42156891	2	740	0.291678	0.0199909	0.126311
PAMM1a	TNFSF10	chr3	172523507	172505508	2	1177	0.402509	0.0200053	0.160871
PAMM1a	LOC441204	chr7	26398593	26494256	1	180	0.361042	0.0200188	0.055747
PAMM1a	TTLL12	chr22	43187133	43166622	2	457	0.56296	0.0200698	0.139566
PAMM1a	C7orf31	chr7	25180356	25134697	2	173	0.294314	0.0201765	0.0557269
PAMM1a	REP15	chr12	27696519	27697596	1	312	1.19749	0.0202699	0.0276807
PAMM1a	MIR199A2	chr1	172144644	172144535	2	1831	0.627135	0.0203642	0.0614196
PAMM1a	MGARP	chr4	139295815	139266163	2	725	0.290783	0.0203746	0.143761
PAMM1a	2024-03-03	chr5	127030808	126867714	2	589	0.255629	0.0204373	0.0852329
PAMM1a	CCDC22	chrX	49235467	49250526	1	274	0.333896	0.0204373	0.0524319
PAMM1a	RHBG	chr1	156369212	156385219	1	1606	0.322621	0.0204778	0.0613132
PAMM1a	CAGE1	chr6	7389743	7326656	2	57	0.605156	0.0206199	0.183299
PAMM1a	REC8	chr14	24171853	24180257	1	134	0.413648	0.0206778	0.0623734
PAMM1a	MPO	chr17	58280935	58269856	2	1020	0.361127	0.0206778	0.0805562
PAMM1a	INO80C	chr18	35497991	35443871	2	177	0.767703	0.0206891	0.449817
PAMM1a	CES5A	chr16	55956031	55846154	2	597	0.463942	0.0206937	0.0214719
PAMM1a	GM2A	chr5	151212150	151270440	1	905	0.273776	0.0208085	0.185912
PAMM1a	RASSF10	chr11	13009577	13012106	1	295	0.650278	0.0209118	0.0116947
PAMM1a	HOMER2	chr15	82986153	82848983	2	670	0.321283	0.0212828	0.0639135
PAMM1a	WASIR2	chr16	22910	25123	1	1	0.38268	0.0214078	0.0465602
PAMM1a	MFSD13A	chr10	102461395	102477045	1	734	0.432331	0.0215151	0.0880763
PAMM1a	TCEAL7	chrX	103330196	103332326	1	548	1.3912	0.0217483	0.0304519
PAMM1a	VEPH1	chr3	157533619	157259742	2	1099	0.338113	0.0217555	0.0806165
PAMM1a	C3	chr19	6730562	6677704	2	221	0.288698	0.021773	0.0913896
PAMM1a	LINC00506	chr3	87089129	87157069	1	636	0.340866	0.021773	0.0236445
PAMM1a	SOAT1	chr1	179293714	179358680	1	1880	0.295122	0.0218197	0.0882129
PAMM1a	LOC105369509	chr11	115333577	115340262	1	1338	1.38458	0.021832	0.0334518
PAMM1a	ADGRF2	chr6	47656436	47697797	1	660	2.44538	0.0219277	0.18302
PAMM1a	MYBPC2	chr19	50432903	50466321	1	1295	0.270988	0.022048	0.0894218
PAMM1a	NBPF6	chr1	108375799	108471002	1	1145	0.37944	0.0224169	0.0129257
PAMM1a	RPS27L	chr15	63158021	63125872	2	416	0.310643	0.022646	0.0968254
PAMM1a	IRAK3	chr12	66188879	66254622	1	737	0.261779	0.0226937	0.136689
PAMM1a	LILRA5	chr19	54313139	54307070	2	1484	0.615329	0.0227775	0.178568
PAMM1a	TREML4	chr6	41228324	41238882	1	561	0.612778	0.0229546	0.10257
PAMM1a	MIR4253	chr1	22863226	22863159	2	356	0.350869	0.0230083	0.11759
PAMM1a	NSUN6	chr10	18655194	18545561	2	133	0.251264	0.0230287	0.0778353
PAMM1a	FOXO1	chr13	40666597	40555667	2	160	0.30216	0.0230374	0.158619
PAMM1a	PTENP1-AS	chr9	33677268	33688011	1	158	0.413129	0.0230374	0.0597068
PAMM1a	LINC01122	chr2	58427799	59063766	1	383	0.543872	0.0230942	0.0825462
PAMM1a	MBOAT2	chr2	9003813	8852690	2	48	0.264415	0.0231429	0.0396546
PAMM1a	RBM34	chr1	235161457	235131183	2	2334	0.410957	0.0232437	0.0752169
PAMM1a	IPO9	chr1	201829141	201884294	1	2010	0.380003	0.0232679	0.104317
PAMM1a	MYOM1	chr18	3220108	3066807	2	19	0.320268	0.0232679	0.0890321
PAMM1a	ENC1	chr5	74641424	74627406	2	357	0.348809	0.0233805	0.152538
PAMM1a	CFAP45	chr1	159900163	159872364	2	1676	0.279404	0.0234471	0.0662953
PAMM1a	CTSG	chr14	24576260	24573522	2	159	0.571391	0.02347	0.0240041
PAMM1a	MEIS1-AS3	chr2	66433470	66426735	2	429	0.574655	0.0235097	0.103978
PAMM1a	CTHRC1	chr8	103371515	103382997	1	621	0.747635	0.0235368	0.0334256
PAMM1a	TTC39C-AS1	chr18	24015339	23994213	2	128	0.354026	0.0236173	0.093263
PAMM1a	HCAR2	chr12	122703343	122701293	2	1163	0.318854	0.0237167	0.125566
PAMM1a	GPAT2	chr2	96034916	96021946	2	630	0.635216	0.0237694	0.066476
PAMM1a	CDK9	chr9	127785679	127790787	1	723	0.29307	0.0238071	0.221667
PAMM1a	LOC101929297	chr6	166236969	166256947	1	1237	0.298689	0.0238597	0.0910482
PAMM1a	MIR5680	chr8	102125432	102125515	1	607	0.503461	0.0238668	0.0743633
PAMM1a	ETV3L	chr1	157099808	157092044	2	1629	0.306687	0.0241105	0.162329
PAMM1a	RASGRF1	chr15	79090773	78959947	2	627	0.402344	0.024441	0.177621
PAMM1a	AKR1D1	chr7	138002324	138117986	1	934	0.256622	0.0244616	0.0928936
PAMM1a	FABP6	chr5	160187367	160238735	1	966	0.262591	0.0244757	0.0508955
PAMM1a	PDGFRB	chr5	150155872	150113837	2	884	0.379465	0.0245037	0.125113
PAMM1a	TINAGL1	chr1	31576485	31587686	1	509	0.32329	0.0245451	0.0648273
PAMM1a	MSC-AS1	chr8	71828167	72118393	1	443	0.341521	0.0248111	0.0528756
PAMM1a	STK26	chrX	132023265	132075943	1	714	0.40613	0.025009	0.0597932
PAMM1a	MCM2	chr3	127598223	127622436	1	881	0.414179	0.0250478	0.120813
PAMM1a	SNORD1C	chr17	76557769	76560433	1	1277	0.375156	0.0251383	0.171385
PAMM1a	FAM167A	chr8	11474715	11421463	2	75	0.430765	0.0251554	0.119325
PAMM1a	MIR3972	chr1	17277889	17277975	1	279	1.01212	0.0252043	0.15042
PAMM1a	CCDC15	chr11	124954121	125041489	1	1481	0.351408	0.0253154	0.0576827
PAMM1a	TWIST2	chr2	238848032	238910543	1	1528	0.787673	0.0253154	0.0344739
PAMM1a	SLC6A2	chr16	55655604	55706192	1	595	0.327778	0.0253702	0.0261486
PAMM1a	REG3G	chr2	79025686	79028505	1	557	0.669649	0.0254707	0.0211425
PAMM1a	CSF2RB	chr22	36913628	36940449	1	303	0.30751	0.0254707	0.0968354
PAMM1a	SMPD1	chr11	6390431	6394998	1	198	0.414702	0.0254983	0.213902
PAMM1a	SNORD53	chr2	28927067	28927144	1	216	0.918894	0.0256564	0.11251
PAMM1a	LOC101929117	chr10	26579095	26577676	2	173	1.25719	0.0258316	0.157221
PAMM1a	MAN2B1	chr19	12669397	12643831	2	410	0.255823	0.0258316	0.118932
PAMM1a	RHBDD2	chr7	75842602	75888926	1	476	0.26725	0.0258316	0.12745
PAMM1a	HHIP	chr4	144646021	144745271	1	754	0.701724	0.0259088	0.0219357
PAMM1a	MIR187	chr18	35904926	35904818	2	179	1.65427	0.0259221	0.523799
PAMM1a	COL7A1	chr3	48595267	48564073	2	368	0.512413	0.0259664	0.116368
PAMM1a	DLGAP1-AS4	chr18	3962353	4013943	1	30	0.537878	0.0259777	0.0191205
PAMM1a	SERPINE2	chr2	224039319	223975112	2	1403	0.608871	0.0260115	0.0666707
PAMM1a	MIR4703	chr13	51552589	51552667	1	268	0.429588	0.0262619	0.168257
PAMM1a	LOC101927188	chr18	6954677	6957419	1	47	0.906756	0.0262884	0.0201948
PAMM1a	ISG20	chr15	88636153	88656483	1	710	0.251323	0.0263471	0.0898875
PAMM1a	SMG1P3	chr16	21448567	21424763	2	349	0.395799	0.0263632	0.0326606
PAMM1a	ACCSL	chr11	44047981	44059977	1	465	1.55204	0.0264313	0.040994
PAMM1a	SLC35F3	chr1	233904933	234324516	1	2321	0.335294	0.0265626	0.0568635
PAMM1a	CITED4	chr1	40862366	40861051	2	660	0.287927	0.0266033	0.220542
PAMM1a	SYT9	chr11	7238778	7469042	1	224	0.410872	0.0268443	0.0414117
PAMM1a	KLRC4	chr12	10409757	10407382	2	178	1.20022	0.0269936	0.0804156
PAMM1a	TFF1	chr21	42366594	42362282	2	241	1.43168	0.0270193	0.0199418
PAMM1a	KLHL29	chr2	23385217	23708611	1	126	0.427902	0.0272483	0.0931947
PAMM1a	BPESC1	chr3	139104185	139125171	1	989	1.10298	0.0272483	0.104506
PAMM1a	CLEC7A	chr12	10130258	10116777	2	170	0.278929	0.027696	0.139506
PAMM1a	RAB3GAP1	chr2	135052265	135176394	1	888	0.343891	0.0277847	0.0513935
PAMM1a	PRR5L	chr11	36296288	36465204	1	445	0.250697	0.0278189	0.142976
PAMM1a	TGM3	chr20	2296001	2341078	1	44	0.330987	0.0279077	0.128805
PAMM1a	LINC01806	chr2	161244739	161249050	1	970	0.591768	0.0279252	0.102438
PAMM1a	MIR3117	chr1	66628415	66628525	1	920	0.655032	0.0279329	0.0551907
PAMM1a	ADAMTS10	chr19	8610735	8580242	2	278	0.256755	0.0281122	0.105906
PAMM1a	MIR3936HG	chr5	132369916	132311285	2	619	0.535321	0.0283522	0.0788775
PAMM1a	PLBD2	chr12	113358566	113391625	1	1061	0.322341	0.0285276	0.0761968
PAMM1a	ZDHHC18	chr1	26826710	26857602	1	437	0.343496	0.0285475	0.0842228
PAMM1a	CDA	chr1	20588948	20618908	1	323	0.253345	0.0285592	0.0353776
PAMM1a	PRKAG3	chr2	218832086	218822383	2	1348	0.345781	0.0288144	0.052795
PAMM1a	PTPN13	chr4	86594315	86815171	1	502	0.298676	0.0288144	0.037504
PAMM1a	MIR4539	chr14	105857572	105857513	2	844	1.52112	0.0289337	0.0797771
PAMM1a	TMEM45A	chr3	100492619	100577444	1	681	0.317046	0.0289337	0.0505101
PAMM1a	GDF2	chr10	47322490	47326270	1	290	1.24509	0.0289491	0.0352792
PAMM1a	ADARB1	chr21	45073853	45226560	1	302	0.275736	0.0289491	0.126624
PAMM1a	FLG-AS1	chr1	152168125	152366692	1	1450	0.354656	0.0289602	0.0576706
PAMM1a	HTR4	chr5	148677235	148451032	2	861	0.315116	0.0290837	0.0383755
PAMM1a	LINC02292	chr14	95329584	95335504	1	633	0.661417	0.029237	0.0267611
PAMM1a	ATP8A2	chr13	25372071	26025851	1	59	0.34306	0.0292635	0.0469637
PAMM1a	YPEL5	chr2	30146941	30160533	1	221	0.260062	0.0293031	0.221809
PAMM1a	LINC01327	chr3	167392796	167408519	1	1141	2.42229	0.0293041	0.0848052
PAMM1a	LOC200772	chr2	240967451	240954617	2	1557	0.639003	0.029583	0.0809057
PAMM1a	MYOZ1	chr10	73641757	73631654	2	450	0.547623	0.0295837	0.0582591
PAMM1a	BTBD1	chr15	83067354	83016422	2	673	0.255593	0.0299625	0.0608835
PAMM1a	ZC3H11A	chr1	203795654	203854124	1	2047	0.287545	0.0301524	0.0705
PAMM1a	MIR222	chrX	45747126	45747015	2	204	0.37379	0.0302348	0.208576
PAMM1a	SLC6A17	chr1	110150486	110202202	1	1187	0.28544	0.0302899	0.0227068
PAMM1a	OR6V1	chr7	143052320	143053347	1	989	0.909007	0.0304308	0.124295
PAMM1a	SACS-AS1	chr13	23418971	23428869	1	37	0.424256	0.0305378	0.0131466
PAMM1a	HSPG2	chr1	21937297	21822245	2	340	0.281743	0.030568	0.0467971
PAMM1a	HEXB	chr5	74640023	74722647	1	358	0.28266	0.0305801	0.0790864
PAMM1a	MIR3960	chr9	127785833	127785923	1	724	0.290775	0.0306829	0.358185
PAMM1a	LINC01481	chr12	70243360	69904033	2	771	0.273628	0.0307681	0.0753876
PAMM1a	PCMTD1	chr8	51899186	51817575	2	336	0.310311	0.0308907	0.105179
PAMM1a	ALDH5A1	chr6	24494852	24537207	1	141	1.82024	0.0309158	0.103757
PAMM1a	LINC02245	chr2	64905137	64901840	2	421	0.260078	0.0310741	0.11495
PAMM1a	XRCC2	chr7	152676165	152644779	2	1098	0.462012	0.0310741	0.0763314
PAMM1a	PRR15	chr7	29563811	29567295	1	216	0.442799	0.031305	0.164289
PAMM1a	ZNF296	chr19	45076588	45071500	2	1074	0.409977	0.0316198	0.204899
PAMM1a	GALNT1	chr18	35581740	35711834	1	178	1.04028	0.0316573	0.400765
PAMM1a	FST	chr5	53480409	53487134	1	229	0.698981	0.0317198	0.133161
PAMM1a	GS1-24F4.2	chr8	6835554	6842457	1	29	0.407574	0.0319286	0.0474216
PAMM1a	NFE2	chr12	54301121	54292111	2	571	0.280145	0.0320808	0.0931025
PAMM1a	LINC01649	chr1	115919350	115931561	1	1263	0.78762	0.0321461	0.0253012
PAMM1a	NECTIN4	chr1	161089599	161070995	2	1711	0.417253	0.0321838	0.147432
PAMM1a	RXRG	chr1	165445355	165400917	2	1760	0.83023	0.0324477	0.0875683
PAMM1a	FOXP1-AS1	chr3	71289769	71305853	1	606	0.366376	0.0325265	0.0401667
PAMM1a	RGSL1	chr1	182409192	182560599	1	1907	1.12197	0.0327629	0.0808976
PAMM1a	SNORD1B	chr17	76561109	76561192	1	1278	0.35227	0.0328987	0.21419
PAMM1a	C5orf64-AS1	chr5	61735669	61732774	2	284	0.490949	0.032966	0.0289538
PAMM1a	FDPS	chr1	155308748	155320666	1	1570	0.300276	0.0331173	0.116361
PAMM1a	CTSZ	chr20	59007247	58995185	2	604	0.253944	0.033347	0.253633
PAMM1a	SEL1L3	chr4	25863760	25747427	2	195	0.328864	0.0334562	0.070044
PAMM1a	OR10K2	chr1	158420866	158419928	2	1645	0.515379	0.0334766	0.0174136
PAMM1a	SIRPG	chr20	1657779	1629152	2	38	0.52002	0.0336249	0.0289378
PAMM1a	LOC100506444	chr4	53659208	53737156	1	307	0.261594	0.0337983	0.0282791
PAMM1a	FOCAD	chr9	20658309	20995955	1	85	0.258126	0.0338384	0.1015
PAMM1a	ARHGAP40	chr20	38601934	38651035	1	390	0.258493	0.0339129	0.0229398
PAMM1a	FCER1G	chr1	161215234	161220699	1	1722	0.351484	0.0339521	0.220801
PAMM1a	LINC01012	chr6	27694035	27710222	1	212	0.27738	0.0340274	0.0787149
PAMM1a	FAM92A	chr8	93698561	93731527	1	544	0.396599	0.0341516	0.0203996
PAMM1a	SLC16A14	chr2	230068999	230034974	2	1428	0.587635	0.0342608	0.0486224
PAMM1a	SOX6	chr11	16738643	15966449	2	311	0.31576	0.0345333	0.129139
PAMM1a	CNKSR2	chrX	21374418	21654695	1	107	0.606064	0.0346107	0.0222711
PAMM1a	NPIPB3	chr16	21448071	21402237	2	348	0.255604	0.0346346	0.0105201
PAMM1a	NDUFV1	chr11	67606852	67612535	1	954	0.384445	0.0349031	0.113835
PAMM1a	HRH4	chr18	24460629	24479957	1	133	0.582525	0.0349759	0.0299759
PAMM1a	ZNF445	chr3	44477670	44431720	2	287	0.267573	0.0350135	0.0591104
PAMM1a	LINC01756	chr1	29350114	29329620	2	495	0.273635	0.0350802	0.00862449
PAMM1a	KCNE1	chr21	34512275	34446688	2	163	0.487545	0.0351899	0.0518614
PAMM1a	MFSD6L	chr17	8799349	8797162	2	253	0.766707	0.0352242	0.11356
PAMM1a	MGAT3	chr22	39457344	39492194	1	380	0.410777	0.0353175	0.0646004
PAMM1a	CFAP46	chr10	132942823	132808392	2	945	0.343828	0.0355118	0.0333654
PAMM1a	LOC401463	chr8	64581888	64574306	2	398	0.499517	0.0361167	0.110231
PAMM1a	PLBD1	chr12	14568349	14503661	2	235	0.257473	0.0363694	0.0682029
PAMM1a	H6PD	chr1	9234775	9271337	1	149	0.337048	0.0364792	0.131966
PAMM1a	SLC33A1	chr3	155854429	155821024	2	1087	0.383709	0.0364792	0.133078
PAMM1a	CCDC180	chr9	97307304	97378524	1	471	1.04338	0.0364834	0.0278173
PAMM1a	PAGE4	chrX	49829260	49833973	1	285	1.00946	0.036634	0.0409658
PAMM1a	BGN	chrX	153494939	153509554	1	888	1.06301	0.036634	0.0667791
PAMM1a	SALL3	chr18	78980275	79002677	1	372	0.486603	0.0370384	0.0298956
PAMM1a	MIR6739	chr1	201863373	201863447	1	2011	0.627606	0.0371271	0.0728252
PAMM1a	HOTAIRM1	chr7	27096094	27100154	1	184	0.315181	0.0373148	0.165285
PAMM1a	MIR4492	chr11	118910708	118910787	1	1387	0.418841	0.0373474	0.186169
PAMM1a	TFG	chr3	100709331	100748966	1	683	0.328426	0.0377069	0.0979076
PAMM1a	LINC00051	chr8	142198356	142209003	1	786	1.0074	0.0377069	0.0234719
PAMM1a	ADAMTS1	chr21	26845409	26835747	2	62	0.66721	0.0377582	0.0311687
PAMM1a	MYO1B	chr2	191245185	191425389	1	1158	0.252956	0.0380025	0.0351848
PAMM1a	UGT3A2	chr5	36071358	36035017	2	153	1.25646	0.0380899	0.0212129
PAMM1a	UTP25	chr1	209828007	209857565	1	2131	0.375262	0.038195	0.0689256
PAMM1a	WNT6	chr2	218859821	218874233	1	1349	0.279846	0.0382762	0.0453815
PAMM1a	XKR7	chr20	31968002	32003387	1	268	0.764126	0.0385808	0.0518875
PAMM1a	FXYD1	chr19	35138808	35151336	1	749	0.536791	0.0388158	0.159932
PAMM1a	DDAH1	chr1	85578363	85318481	2	1014	0.633167	0.0389078	0.0348193
PAMM1a	HMSD	chr18	63949301	63961834	1	319	0.436366	0.0391624	0.0456425
PAMM1a	CAPNS2	chr16	55566672	55567687	1	594	0.450328	0.0392755	0.0615602
PAMM1a	GNAO1	chr16	56191390	56357444	1	599	0.331569	0.0393233	0.0559358
PAMM1a	HEPN1	chr11	124919244	124920677	1	1479	0.544537	0.0393245	0.0454657
PAMM1a	LSAMP	chr3	117139389	115802363	2	775	0.316688	0.03943	0.118883
PAMM1a	ASPHD2	chr22	26429273	26445015	1	170	0.310141	0.0394856	0.0605241
PAMM1a	PROB1	chr5	139395713	139390592	2	716	0.442559	0.0395175	0.11654
PAMM1a	TMCO1-AS1	chr1	165768929	165775176	1	1766	0.546462	0.0395575	0.189797
PAMM1a	EBLN2	chr3	73061659	73063337	1	617	0.462672	0.0395575	0.0351245
PAMM1a	NR5A2	chr1	200027602	200177424	1	1986	0.443246	0.0396507	0.0501466
PAMM1a	OR2T1	chr1	248405995	248407104	1	2434	1.69412	0.0398903	0.043755
PAMM1a	DBNDD2	chr20	45406057	45410610	1	455	0.532365	0.0399407	0.0917671
PAMM1a	CASC16	chr16	52652105	52552090	2	577	0.867062	0.0399763	0.0102811
PAMM1a	LOC101928673	chr1	173461362	173417793	2	1838	0.301942	0.0400409	0.0758674
PAMM1a	ACTL7B	chr9	108856967	108854589	2	544	0.500218	0.0400409	0.0478796
PAMM1a	TP53TG5	chr20	45407889	45372563	2	454	0.449424	0.0400958	0.0737309
PAMM1a	DNM3-IT1	chr1	171864187	171864687	1	1828	1.38622	0.0401756	0.0420141
PAMM1a	TRH	chr3	129974305	129977938	1	920	0.395461	0.0406177	0.0821686
PAMM1a	KLF8	chrX	56232421	56287889	1	355	0.289233	0.0406177	0.00769077
PAMM1a	MAP3K14-AS1	chr17	45247925	45268630	1	847	0.415793	0.040711	0.0912431
PAMM1a	CAMP	chr3	48223347	48225491	1	353	0.409247	0.0407221	0.133498
PAMM1a	TRPV3	chr17	3557995	3510502	2	72	0.464813	0.0407633	0.0129438
PAMM1a	SP140	chr2	230203110	230313215	1	1430	0.306199	0.0408354	0.0639339
PAMM1a	GYPE	chr4	143905563	143870867	2	750	0.820454	0.0408354	0.0110341
PAMM1a	GPR101	chrX	137031674	137030148	2	783	0.656722	0.0408354	0.0298655
PAMM1a	OR2W3	chr1	247895587	247896531	1	2416	0.715193	0.0411229	0.0210241
PAMM1a	WDR83	chr19	12666800	12675832	1	411	0.252699	0.0411722	0.137068
PAMM1a	CYP2A7	chr19	40882752	40875439	2	948	0.565451	0.0411722	0.0550662
PAMM1a	GALNT5	chr2	157257598	157314211	1	943	0.722232	0.0411909	0.0284277
PAMM1a	MIR5000	chr2	75090812	75090914	1	548	0.436375	0.0412127	0.013779
PAMM1a	RBP3	chr10	47348371	47357875	1	291	0.686285	0.0413181	0.0298574
PAMM1a	HAS1	chr19	51723994	51713112	2	1357	0.64003	0.0413585	0.098265
PAMM1a	XKRX	chrX	100929433	100913445	2	510	1.14001	0.0413987	0.0099739
PAMM1a	PRKAR2B	chr7	107044649	107161811	1	748	0.282362	0.0414616	0.0662852
PAMM1a	FAM183A	chr1	43145153	43156396	1	686	0.36596	0.0416033	0.0172791
PAMM1a	LINC01814	chr2	8583792	8559833	2	44	0.250924	0.0416033	0.228902
PAMM1a	KAZN	chr1	14598704	15118043	1	236	0.43833	0.0416499	0.109426
PAMM1a	AZU1	chr19	825097	832018	1	26	0.590793	0.0421083	0.0841507
PAMM1a	MIR4472-1	chr8	142176339	142176418	1	785	1.56026	0.0421083	0.0846947
PAMM1a	RCAN3	chr1	24502351	24541040	1	391	0.465364	0.0423329	0.070761
PAMM1a	MMP8	chr11	102727050	102711795	2	1235	0.491326	0.0425401	0.0912531
PAMM1a	ANKK1	chr11	113387791	113400418	1	1319	1.60368	0.0427278	0.0132751
PAMM1a	CYP2A6	chr19	40882210	40843538	2	947	0.567193	0.04276	0.0395562
PAMM1a	ZKSCAN2	chr16	25257931	25236001	2	392	0.322483	0.0429174	0.0669216
PAMM1a	MIR3665	chr13	77698116	77698012	2	353	0.587687	0.0430232	0.142113
PAMM1a	CLEC4A	chr12	8123632	8138607	1	131	0.538255	0.0431996	0.0578154
PAMM1a	MIR4301	chr11	113450088	113450023	2	1321	0.589818	0.0434074	0.0165462
PAMM1a	CD79B	chr17	63932354	63928740	2	1101	0.699736	0.043442	0.0744436
PAMM1a	MPZ	chr1	161309972	161304735	2	1728	0.329885	0.0436577	0.172257
PAMM1a	OR2W1	chr6	29045240	29044213	2	253	1.82141	0.0437977	0.0113634
PAMM1a	LOC399886	chr11	45371397	45388508	1	476	1.18075	0.0438164	0.0406185
PAMM1a	ZNF215	chr11	6926404	6984632	1	219	0.630314	0.0441019	0.0164679
PAMM1a	LINC01524	chr20	52210645	52650431	1	553	0.273417	0.0443098	0.0324297
PAMM1a	PCP2	chr19	7633748	7631611	2	245	0.269018	0.0443754	0.147785
PAMM1a	PSG8	chr19	42855691	42752686	2	1003	0.439149	0.0443798	0.00644378
PAMM1a	PALMD	chr1	99645943	99694541	1	1108	0.394068	0.0444855	0.0113976
PAMM1a	SERPINB10	chr18	63907991	63936111	1	318	0.250408	0.0445414	0.0318273
PAMM1a	RRAD	chr16	66925644	66921679	2	686	0.339323	0.0452391	0.0658978
PAMM1a	LINC02324	chr14	65222347	65212893	2	395	0.259242	0.0454351	0.0973554
PAMM1a	LOC100129603	chr7	3174654	3140234	2	49	0.270005	0.0457681	0.0300964
PAMM1a	KRT20	chr17	40885227	40875941	2	665	0.313628	0.0459265	0.0229679
PAMM1a	LRP8	chr1	53328070	53242364	2	829	0.422846	0.046521	0.0822168
PAMM1a	MSH2	chr2	47402969	47562311	1	337	0.388864	0.0465567	0.0554217
PAMM1a	UBE2Q2	chr15	75843285	75901078	1	593	0.310056	0.0466329	0.0698234
PAMM1a	TYW1B	chr7	72828198	72558744	2	434	0.291109	0.0466329	0.110233
PAMM1a	SERPINI1	chr3	167735243	167825568	1	1145	0.332331	0.0467616	0.102621
PAMM1a	LOC101927811	chr7	20331747	20328299	2	141	0.399009	0.046927	0.144068
PAMM1a	HSF5	chr17	58488384	58420167	2	1027	0.553281	0.047104	0.0282329
PAMM1a	MYB	chr6	135181315	135219173	1	1059	0.3724	0.0473254	0.108576
PAMM1a	WWOX	chr16	78099413	79212667	1	853	0.29904	0.0476585	0.226125
PAMM1a	GRHL2	chr8	101492432	101669726	1	605	0.351719	0.0479107	0.025508
PAMM1a	GFOD1	chr6	13487662	13357830	2	97	0.291328	0.0486513	0.132472
PAMM1a	FAM167A-AS1	chr8	11368402	11438658	1	74	0.49363	0.0489649	0.0237892
PAMM1a	SLC36A4	chr11	93197964	93144171	2	1169	0.29123	0.0489937	0.0756647
PAMM1a	FRA10AC1	chr10	93702572	93667883	2	605	0.435637	0.0490431	0.082508
PAMM1a	MIR4296	chr10	125032870	125032783	2	901	0.369611	0.0493279	0.0969718
PAMM1a	C16orf82	chr16	27066707	27069165	1	395	0.903186	0.0493404	0.0595924
PAMM1a	MNDA	chr1	158831317	158849506	1	1658	0.319373	0.049381	0.0674138
PAMM1a	BTBD18	chr11	57751781	57743514	2	618	0.456308	0.0495211	0.132098
PAMM1a	CRH	chr8	66178725	66176382	2	408	0.593916	0.0495633	0.0911306
PAMM1a	CCDC113	chr16	58231157	58283836	1	652	0.370311	0.0496212	0.0377189
PAMM1a	COL26A1	chr7	101362820	101559024	1	699	0.316385	0.0496474	0.0358474
PAMM1a	U2SURP	chr3	143001168	143060546	1	1016	0.265098	0.0497251	0.0644317
PAMM1a	KIF4A	chrX	70290090	70420832	1	399	0.44016	0.0497251	0.0384156
PAMM1a	MIR5708	chr8	80241389	80241473	1	484	0.375707	0.049766	0.0452891
PAMM1a	OR52W1	chr11	6199146	6200259	1	192	0.467507	0.0497957	0.123468
PAMM1a	MGST1	chr12	16347142	16609259	1	256	0.338392	0.0497957	0.0481827
PAMM1a	CLCNKB	chr1	16043736	16057308	1	261	0.577675	0.0498322	0.0887691
PAMM1a	DHX57	chr2	38875934	38797729	2	275	0.267913	0.0498322	0.0745762
PAMM1a	MIR379	chr14	101022051	101022159	1	730	0.636157	0.0498721	0.0279618
PAMM1a	MIR4298	chr11	1859536	1859464	2	74	0.33602	0.0498896	0.173837
PAMM1a	ARHGEF26-AS1	chr3	154121332	154024401	2	1078	0.434216	0.0499086	0.028757
PAMM1a	TMEM198	chr2	219543663	219550595	1	1383	0.316884	0.0499175	0.113082
PAMM1b	XYLT1	chr16	17470881	17101769	2	310	1.29957	1.41751e-85	1.68702
PAMM1b	LOC284898	chr22	27060518	27048144	2	181	1.68306	3.49889e-77	0.401177
PAMM1b	MIR938	chr10	29602346	29602264	2	201	1.86309	2.00747e-75	0.874297
PAMM1b	HIPK2	chr7	139777778	139561570	2	950	1.3329	2.00747e-75	0.878452
PAMM1b	LOC101928855	chr17	80805632	80801640	2	1349	1.65602	2.77539e-71	0.510464
PAMM1b	LINC00513	chr7	130853720	130928649	1	894	1.28428	2.77539e-71	0.989687
PAMM1b	CD44	chr11	35138870	35232402	1	437	1.28072	3.51123e-71	1.26538
PAMM1b	PALM2	chr9	109640788	110136149	1	555	1.33673	9.50295e-71	0.79592
PAMM1b	PALM2-AKAP2	chr9	109780309	110172512	1	556	1.34642	5.84433e-70	0.868729
PAMM1b	IL1R1	chr2	102070376	102179874	1	698	1.58216	1.54248e-68	0.637137
PAMM1b	SMAD3	chr15	67063763	67195195	1	480	0.879754	1.16894e-66	1.10293
PAMM1b	SLCO3A1	chr15	91853695	92172435	1	762	1.04674	1.23646e-66	1.09635
PAMM1b	KCNN4	chr19	43781257	43766533	2	1030	1.38098	1.23646e-66	0.888518
PAMM1b	ECE1	chr1	21345504	21217247	2	333	1.06123	2.44617e-66	0.934442
PAMM1b	FNDC3B	chr3	172039628	172401665	1	1175	0.869344	7.01718e-66	1.37081
PAMM1b	C1orf100	chr1	244352635	244389663	1	2380	1.51137	9.62511e-66	0.514213
PAMM1b	FLJ42969	chr8	101052054	101076251	1	603	1.18083	1.66662e-65	0.410922
PAMM1b	FGR	chr1	27635277	27612064	2	457	1.20192	2.55895e-65	1.08499
PAMM1b	SVIL	chr10	29736781	29457338	2	199	1.40292	3.90298e-65	0.724078
PAMM1b	ANPEP	chr15	89815401	89784889	2	730	1.49539	6.6383e-65	0.572777
PAMM1b	LOC100506801	chr1	21293290	21299774	1	334	1.39573	1.85656e-64	1.01548
PAMM1b	S100A10	chr1	151994390	151982915	2	1444	1.411	4.04016e-64	0.973095
PAMM1b	LINC00656	chr20	23132621	23125068	2	209	1.00543	5.25122e-64	1.1918
PAMM1b	KCNJ15	chr21	38157034	38307357	1	193	1.52015	1.21496e-63	0.520603
PAMM1b	LINC01423	chr21	38333421	38323635	2	195	1.57786	2.46028e-63	0.379058
PAMM1b	LINC00299	chr2	8328419	8007771	2	43	1.02601	6.66759e-63	0.824539
PAMM1b	EREG	chr4	74365143	74388751	1	419	1.61448	7.30199e-63	0.623044
PAMM1b	RFX8	chr2	101474703	101397361	2	694	1.34619	1.16187e-62	0.487578
PAMM1b	SYNJ2	chr6	157981887	158099176	1	1187	1.22384	1.28197e-62	0.793215
PAMM1b	CAPN2	chr1	223701593	223776018	1	2217	1.21842	1.2895e-62	0.631719
PAMM1b	NLRP3	chr1	247416156	247449108	1	2403	1.00814	5.82193e-62	0.971974
PAMM1b	MIR1208	chr8	128150116	128150188	1	735	1.20127	3.76799e-61	1.77585
PAMM1b	CD58	chr1	116571039	116514535	2	1269	0.989002	1.30751e-60	0.791978
PAMM1b	SGMS2	chr4	107824563	107915047	1	608	1.46416	1.83334e-60	0.456448
PAMM1b	SRC	chr20	37344685	37406050	1	365	1.12117	1.73659e-59	0.801395
PAMM1b	PRKAG2	chr7	151877125	151556111	2	1092	0.746536	1.9602e-59	1.12047
PAMM1b	ALOX5AP	chr13	30713478	30764426	1	102	0.988319	1.98116e-59	0.731825
PAMM1b	ZMIZ1	chr10	79069035	79316528	1	491	0.613549	1.31229e-58	1.59431
PAMM1b	AGO2	chr8	140635619	140520156	2	775	1.03202	2.64851e-58	0.785247
PAMM1b	DSCR10	chr21	38206156	38208644	1	194	1.44456	6.32134e-58	0.412815
PAMM1b	SEMA3C	chr7	80922359	80742538	2	507	1.42962	6.32134e-58	0.431107
PAMM1b	CUBN	chr10	17129831	16823964	2	118	1.19952	6.67484e-58	0.678478
PAMM1b	TG	chr8	132866958	133134903	1	754	0.817323	6.95213e-58	0.834464
PAMM1b	MIR29B1	chr7	130877539	130877459	2	897	1.00094	9.77441e-58	1.33011
PAMM1b	KRT80	chr12	52192000	52168996	2	489	1.29372	1.40089e-57	0.566807
PAMM1b	SYNJ2-IT1	chr6	158001107	158002383	1	1188	1.2154	4.16984e-57	0.74545
PAMM1b	TCP10L2	chr6	167149480	167196913	1	1249	1.40265	5.97204e-57	0.431753
PAMM1b	LINC01599	chr14	50092643	49960544	2	263	0.79875	6.49294e-57	0.866245
PAMM1b	ITGA5	chr12	54419460	54395261	2	577	1.1047	6.73919e-57	0.821369
PAMM1b	LINC00607	chr2	215843722	215611563	2	1303	1.11783	1.1212e-56	0.71648
PAMM1b	MIR4506	chr14	93948302	93948226	2	610	1.37497	1.28055e-56	1.01234
PAMM1b	CXXC5	chr5	139647299	139683882	1	722	0.89564	2.05682e-56	0.916321
PAMM1b	TGM2	chr20	38166578	38127387	2	374	1.24039	2.18354e-56	0.580623
PAMM1b	TRERF1	chr6	42452051	42224931	2	583	1.1611	2.18354e-56	0.674119
PAMM1b	PHLDA1	chr12	76033932	76025447	2	795	1.17579	3.23334e-56	0.967149
PAMM1b	HK2	chr2	74833981	74893359	1	544	0.958449	3.42029e-56	0.704372
PAMM1b	TNIP1	chr5	151093577	151029945	2	902	1.08241	5.62574e-56	0.928793
PAMM1b	MIR7848	chr8	133046581	133046481	2	756	0.986111	5.77955e-56	1.09846
PAMM1b	RUNX1	chr21	35049344	34787801	2	168	0.665591	1.28502e-55	1.16325
PAMM1b	SLC6A6	chr3	14402576	14489349	1	105	0.851794	1.79625e-55	0.875269
PAMM1b	TNS1	chr2	218002995	217799789	2	1320	0.88176	2.37033e-55	0.843147
PAMM1b	SLC1A2	chr11	35420063	35251206	2	438	1.23217	5.47077e-55	0.53645
PAMM1b	ERGIC1	chr5	172834275	172952685	1	1031	0.870937	6.10331e-55	0.802032
PAMM1b	KIR3DS1	chr19	54816468	54866993	1	1505	2.27103	1.28714e-54	0.282867
PAMM1b	ABTB2	chr11	34358008	34150988	2	429	1.01809	1.54549e-54	0.618996
PAMM1b	FAM49A	chr2	16666331	16549459	2	97	0.863863	1.86743e-54	0.925745
PAMM1b	WISP1	chr8	133191039	133230344	1	757	1.16501	9.38504e-54	0.40591
PAMM1b	LINC00298	chr2	8278084	7922425	2	42	1.02345	1.44449e-53	0.603073
PAMM1b	DOCK5	chr8	25184772	25418082	1	186	1.24905	1.64706e-53	0.555325
PAMM1b	PIK3R5	chr17	8965712	8878911	2	255	0.845723	1.98506e-53	0.910239
PAMM1b	CDK14	chr7	90466424	91210590	1	542	1.12251	2.47958e-53	0.734343
PAMM1b	PTK2B	chr8	27311482	27459391	1	200	0.816938	2.76771e-53	0.897705
PAMM1b	ANXA2	chr15	60402883	60347134	2	401	1.13413	3.04011e-53	0.566819
PAMM1b	NCOR2	chr12	124567589	124324415	2	1198	0.596285	5.43941e-53	1.184
PAMM1b	ARHGEF3	chr3	57079329	56727418	2	536	0.902446	7.39007e-53	0.629117
PAMM1b	LINC02227	chr5	158409773	158320683	2	953	1.4323	8.27835e-53	0.344386
PAMM1b	RAPGEF1	chr9	131740074	131576770	2	813	0.717331	8.27835e-53	1.14394
PAMM1b	ASB2	chr14	93976791	93934153	2	609	1.23044	1.72096e-52	0.578962
PAMM1b	ATP8B1	chr18	57803101	57646426	2	283	1.37652	1.80628e-52	0.36607
PAMM1b	ITGAX	chr16	31355134	31382997	1	520	1.12835	3.80875e-52	0.763486
PAMM1b	MIR1537	chr1	235853060	235853000	2	2342	0.838555	3.9662e-52	1.19538
PAMM1b	EHD1	chr11	64888296	64851642	2	822	0.872046	4.17126e-52	0.94941
PAMM1b	IL12A-AS1	chr3	160225299	159913400	2	1115	0.980825	4.94864e-52	0.645125
PAMM1b	SPATA12	chr3	57060441	57075432	1	538	1.41317	5.47507e-52	0.525193
PAMM1b	CACNA1C-IT3	chr12	2269776	2288937	1	28	1.37658	9.38281e-52	0.306922
PAMM1b	LOC101927851	chr1	234970062	234957342	2	2331	0.747647	9.73209e-52	1.04438
PAMM1b	SNX29P2	chr16	29291220	29372110	1	430	1.30033	1.17698e-51	0.368153
PAMM1b	RAPGEF4	chr2	172735274	173052893	1	1046	1.34777	1.5291e-51	0.417637
PAMM1b	SLC25A37	chr8	23528805	23575463	1	175	0.97173	1.8575e-51	0.719741
PAMM1b	SEMA6B	chr19	4559808	4542593	2	165	1.07741	2.20324e-51	0.745637
PAMM1b	MARCO	chr2	118942166	118994660	1	802	1.2063	2.20324e-51	0.545131
PAMM1b	HSD11B1-AS1	chr1	209724125	209661364	2	2125	1.24961	4.92535e-51	0.449514
PAMM1b	MIR4425	chr1	25023503	25023586	1	398	0.996849	5.11963e-51	1.80667
PAMM1b	MGLL	chr3	127823250	127689062	2	884	0.917309	6.3882e-51	0.784526
PAMM1b	NIPAL4	chr5	157460019	157474717	1	947	1.32523	1.41745e-50	0.412098
PAMM1b	C15orf48	chr15	45430529	45448761	1	300	1.31999	1.69311e-50	0.604326
PAMM1b	ADORA2B	chr17	15944917	15975746	1	312	1.18793	2.06734e-50	0.513731
PAMM1b	TMC1	chr9	72521801	72836351	1	321	1.10864	2.60521e-50	0.53044
PAMM1b	NBPF18P	chr1	151994531	152042774	1	1445	0.979617	2.86016e-50	0.732775
PAMM1b	PLCB1	chr20	8114453	8968360	1	124	0.947375	3.43318e-50	0.670962
PAMM1b	ANKRD33B	chr5	10564330	10657816	1	85	0.992133	3.51793e-50	0.696839
PAMM1b	MIR4786	chr2	239943094	239943015	2	1536	1.58279	4.60924e-50	0.661157
PAMM1b	ADORA2A-AS1	chr22	24495074	24429206	2	152	1.24353	5.40516e-50	0.514422
PAMM1b	PRKCB	chr16	23836001	24220611	1	379	0.808527	6.46904e-50	0.683747
PAMM1b	MANBAL	chr20	37289638	37317260	1	364	0.886485	6.97529e-50	0.603583
PAMM1b	MREG	chr2	216034096	215942805	2	1305	1.36866	7.55399e-50	0.405576
PAMM1b	B4GALT5	chr20	49713878	49632945	2	520	0.930173	7.61408e-50	0.600805
PAMM1b	LINC01226	chr1	31518435	31524245	1	508	1.35179	8.43572e-50	0.664544
PAMM1b	TJP2	chr9	69121264	69255208	1	300	1.41385	1.09791e-49	0.44359
PAMM1b	FAM129B	chr9	127578989	127505339	2	715	0.927997	1.43543e-49	0.638032
PAMM1b	IL1B	chr2	112836903	112829751	2	773	0.95183	1.47415e-49	1.15744
PAMM1b	SEMA4D	chr9	89498130	89360787	2	392	0.788309	1.5774e-49	0.698323
PAMM1b	VIM-AS1	chr10	17229985	17214239	2	120	1.07567	1.62262e-49	0.982442
PAMM1b	AKAP2	chr9	110048598	110172512	1	557	1.31031	3.60236e-49	0.473888
PAMM1b	NID1	chr1	236065162	235975830	2	2343	0.801145	6.40536e-49	0.486504
PAMM1b	MAD1L1	chr7	2233243	1815793	2	32	0.781681	1.02954e-48	0.74648
PAMM1b	DPYSL3	chr5	147510056	147390811	2	847	1.4289	1.48516e-48	0.438329
PAMM1b	TPRG1-AS1	chr3	188947639	188941715	2	1310	1.07542	2.61568e-48	1.05718
PAMM1b	CUX1	chr7	101815904	102283957	1	702	0.700381	5.36709e-48	0.873295
PAMM1b	SORL1	chr11	121452203	121633693	1	1426	0.885496	6.68556e-48	0.647066
PAMM1b	BTBD11	chr12	107318413	107659642	1	972	1.14602	1.26381e-47	0.437362
PAMM1b	MIR4655	chr7	1844253	1844180	2	33	1.22552	2.26324e-47	0.569095
PAMM1b	LINC00862	chr1	200374354	200342544	2	1987	1.56025	2.61836e-47	0.501323
PAMM1b	MIR3159	chr11	18387787	18387860	1	339	1.97428	5.78152e-47	0.819173
PAMM1b	PRKCH	chr14	61187559	61657964	1	358	0.643507	6.05267e-47	0.987546
PAMM1b	ZBTB17	chr1	15976132	15941869	2	257	1.05592	7.08289e-47	0.552821
PAMM1b	LOC100506098	chr7	20217577	20221700	1	138	1.03012	8.02175e-47	1.09896
PAMM1b	LINC01588	chr14	50007520	49981712	2	265	0.78809	9.11405e-47	0.565149
PAMM1b	MN1	chr22	27801498	27748277	2	183	1.79018	1.08396e-46	0.303753
PAMM1b	ADAM19	chr5	157575775	157395534	2	946	1.11451	1.22838e-46	0.426871
PAMM1b	SERPINB2	chr18	63871692	63917490	1	317	1.94191	2.45547e-46	0.267092
PAMM1b	LOC102724050	chr12	54353661	54497688	1	574	0.578329	2.62009e-46	0.891926
PAMM1b	NTSR1	chr20	62708837	62762771	1	648	1.32939	2.67654e-46	0.406257
PAMM1b	ACTN4	chr19	38647649	38731583	1	868	1.01149	3.41896e-46	0.558821
PAMM1b	DUSP22	chr6	291630	351355	1	3	1.27978	4.42392e-46	0.111325
PAMM1b	LOC101927543	chr8	120761253	120776832	1	677	1.3742	4.9095e-46	0.310333
PAMM1b	UMODL1	chr21	42062959	42143453	1	236	1.0891	6.26769e-46	0.522809
PAMM1b	AHNAK	chr11	62556235	62433542	2	726	0.7048	7.1554e-46	0.879605
PAMM1b	MGAM	chr7	141907813	142106747	1	974	1.13639	7.67031e-46	0.401837
PAMM1b	LGALS3	chr14	55124110	55145413	1	312	1.04422	9.26942e-46	0.671267
PAMM1b	APOBEC3A	chr22	38952751	38963183	1	362	1.18042	9.631e-46	0.657444
PAMM1b	LOC100507144	chr11	35138032	35132655	2	436	0.897406	2.34123e-45	0.889755
PAMM1b	KLF13	chr15	31326855	31435665	1	131	0.647004	2.61368e-45	0.680798
PAMM1b	MIR8079	chr13	44196200	44196129	2	195	1.2994	2.84908e-45	0.573424
PAMM1b	SPATA13-AS1	chr13	24254439	24252749	2	45	1.20926	3.50785e-45	0.847759
PAMM1b	LOC100505716	chr2	28310459	28307691	2	207	1.06929	3.51649e-45	0.519343
PAMM1b	ETV6	chr12	11649854	11895402	1	211	0.600588	5.08502e-45	1.07156
PAMM1b	CD300E	chr17	74623738	74609887	2	1201	1.00302	5.16559e-45	0.563653
PAMM1b	ATXN1	chr6	16761491	16299112	2	111	0.538534	6.79817e-45	0.940233
PAMM1b	ADAM12	chr10	126388455	126012381	2	915	1.00794	7.51979e-45	0.516625
PAMM1b	CCL20	chr2	227813842	227817564	1	1421	1.50032	1.66061e-44	0.678916
PAMM1b	AKR1C4	chr10	5195463	5218949	1	34	1.35925	2.2948e-44	0.154518
PAMM1b	UCN3	chr10	5365009	5374692	1	35	1.24614	3.00151e-44	0.18307
PAMM1b	PTGER2	chr14	52314305	52328606	1	290	1.18642	3.12148e-44	0.71449
PAMM1b	MIR6809	chr2	217900628	217900513	2	1321	1.04428	5.49755e-44	1.43559
PAMM1b	MIR4526	chr18	13611114	13611200	1	91	0.920297	5.50205e-44	1.29133
PAMM1b	SLC43A3	chr11	57427580	57406954	2	602	1.10458	5.60635e-44	0.652474
PAMM1b	KIR2DS5	chr19	54724496	54798285	1	1500	1.70514	5.63263e-44	0.240835
PAMM1b	AQP9	chr15	58138169	58185911	1	384	1.16273	5.72184e-44	0.485839
PAMM1b	ITGAE	chr17	3801243	3714628	2	80	1.08908	6.14617e-44	0.464603
PAMM1b	ERG	chr21	38661780	38380027	2	196	1.12458	6.75887e-44	0.421777
PAMM1b	FCN1	chr9	134917963	134905890	2	871	1.20593	7.35839e-44	0.507251
PAMM1b	PIK3CB	chr3	138834938	138652699	2	981	0.853423	8.06212e-44	0.409938
PAMM1b	PLEC	chr8	143976734	143915147	2	840	0.754545	9.65082e-44	0.8949
PAMM1b	IL1RN	chr2	113111116	113134016	1	780	1.04204	1.14108e-43	0.639291
PAMM1b	HMGN2P46	chr15	45450118	45513767	1	302	1.00865	1.3122e-43	0.578289
PAMM1b	RPTOR	chr17	80544819	80966371	1	1348	0.856433	2.71665e-43	0.659733
PAMM1b	SLCO4A1	chr20	62642445	62685785	1	646	0.818916	3.03039e-43	0.545101
PAMM1b	AMPD3	chr11	10317671	10507579	1	270	0.736208	3.45915e-43	0.708711
PAMM1b	MSC-AS1	chr8	71828167	72118393	1	443	1.52046	4.3989e-43	0.301908
PAMM1b	LINC01655	chr1	221840666	221827666	2	2204	1.50468	4.63404e-43	0.356655
PAMM1b	SPATA13	chr13	23979700	24321031	1	43	0.996249	5.8583e-43	0.538586
PAMM1b	CMIP	chr16	81445170	81711762	1	871	0.612656	6.53842e-43	0.770123
PAMM1b	MIR1343	chr11	34941837	34941920	1	435	1.09716	7.99267e-43	0.454115
PAMM1b	CCDC88C	chr14	91417844	91271323	2	582	0.769062	1.09603e-42	0.588111
PAMM1b	LOC101929705	chr6	44074652	43995723	2	624	1.1506	1.24839e-42	0.444018
PAMM1b	MB	chr22	35637951	35606764	2	285	1.14747	1.6988e-42	0.378731
PAMM1b	CD82	chr11	44564427	44620363	1	469	0.84582	1.77752e-42	0.600998
PAMM1b	LINC02539	chr6	137738983	137730170	2	1077	0.892544	1.80872e-42	0.598645
PAMM1b	CLEC5A	chr7	141947007	141927357	2	976	1.39753	1.8248e-42	0.387602
PAMM1b	STK40	chr1	36385896	36339624	2	589	0.700234	2.00775e-42	0.759847
PAMM1b	MAML3	chr4	140154184	139716753	2	731	0.524112	2.0714e-42	0.793808
PAMM1b	IRAK2	chr3	10164865	10243743	1	63	0.671706	2.64252e-42	0.719761
PAMM1b	JAK1	chr1	64966504	64833229	2	909	0.764792	2.89601e-42	0.546514
PAMM1b	VIM	chr10	17228259	17237593	1	121	1.00733	4.34896e-42	1.03249
PAMM1b	IL31RA	chr5	55851379	55922853	1	253	1.14352	4.45044e-42	0.373175
PAMM1b	MFAP4	chr17	19387240	19383442	2	386	1.45791	6.62786e-42	0.511095
PAMM1b	TRAF1	chr9	120929173	120902393	2	635	1.01832	1.13187e-41	0.614777
PAMM1b	LINC00484	chr9	91119062	91182762	1	402	0.946148	1.75879e-41	0.428942
PAMM1b	SLC9A8	chr20	49812713	49892242	1	521	0.822006	2.44763e-41	0.410922
PAMM1b	PITPNM2-AS1	chr12	123081384	123084744	1	1175	1.28367	2.67761e-41	0.456281
PAMM1b	KCNA2	chr1	110631474	110593580	2	1198	1.12578	2.91223e-41	0.362854
PAMM1b	CD109	chr6	73695785	73828316	1	769	1.01488	3.1153e-41	0.40343
PAMM1b	FAM107B	chr10	14774897	14518557	2	101	0.63082	3.33939e-41	0.788144
PAMM1b	LINC01032	chr1	192948257	192937300	2	1955	1.56111	4.56144e-41	0.344733
PAMM1b	MACC1	chr7	20217404	20134655	2	136	0.995597	6.32828e-41	0.514384
PAMM1b	KIR3DL2	chr19	54850443	54867207	1	1507	2.36445	9.75359e-41	0.224902
PAMM1b	CLMN	chr14	95319906	95181940	2	632	0.96321	1.22683e-40	0.397233
PAMM1b	TM4SF19	chr3	196338503	196323546	2	1374	1.54453	1.54306e-40	0.338022
PAMM1b	MYO9B	chr19	17075781	17214537	1	544	0.547473	1.55032e-40	0.78717
PAMM1b	IGF2BP2	chr3	185825056	185643739	2	1271	1.01339	1.7432e-40	0.388295
PAMM1b	KLHL3	chr5	137736090	137617500	2	685	1.36165	1.7432e-40	0.298749
PAMM1b	TSPAN18	chr11	44726465	44932421	1	470	1.20575	1.8169e-40	0.364558
PAMM1b	MYO1G	chr7	44979098	44962662	2	331	1.03586	1.90669e-40	0.657078
PAMM1b	C12orf80	chr12	52210855	52205584	2	490	1.17129	2.88418e-40	0.504558
PAMM1b	FYN	chr6	111873452	111660332	2	933	0.923022	3.19466e-40	0.458858
PAMM1b	BHLHE40	chr3	4979116	4985323	1	19	0.682822	4.76204e-40	1.33541
PAMM1b	MET	chr7	116672390	116798386	1	791	1.25739	6.30722e-40	0.296988
PAMM1b	CTIF	chr18	48539046	48863217	1	228	0.613965	6.72137e-40	0.676022
PAMM1b	SLAMF9	chr1	159954254	159951492	2	1680	1.85613	7.51869e-40	0.469972
PAMM1b	C10orf71	chr10	49299193	49327487	1	308	1.04111	7.52687e-40	0.389723
PAMM1b	ST14	chr11	130159562	130210376	1	1534	0.922534	9.54882e-40	0.493534
PAMM1b	CYP1B1-AS1	chr2	38073447	38231651	1	268	0.795107	9.54882e-40	0.514141
PAMM1b	LINC00593	chr15	69835234	69843120	1	506	1.16564	1.01063e-39	0.214478
PAMM1b	MYOF	chr10	93482317	93306429	2	600	0.696355	1.20014e-39	0.577807
PAMM1b	SERP2	chr13	44373665	44397714	1	196	1.30362	1.29343e-39	0.142787
PAMM1b	VWF	chr12	6124770	5948874	2	61	0.847315	1.63916e-39	0.392408
PAMM1b	IL7R	chr5	35852695	35879603	1	149	1.74005	2.69082e-39	0.289705
PAMM1b	LAMB3	chr1	209652466	209614870	2	2123	1.16602	3.23215e-39	0.376141
PAMM1b	ITPR1	chr3	4493348	4847840	1	15	0.659735	5.34751e-39	0.597673
PAMM1b	C5orf56	chr5	132410636	132476044	1	622	0.643597	5.68787e-39	0.702296
PAMM1b	LOC102723692	chr16	17134504	17138736	1	311	1.07635	1.21436e-38	0.261466
PAMM1b	MIR4660	chr8	9048445	9048518	1	52	1.02432	1.38518e-38	0.356456
PAMM1b	BCAS1	chr20	54070594	53936777	2	558	0.717348	1.488e-38	0.307456
PAMM1b	SOX30	chr5	157671480	157625679	2	948	1.04991	1.82999e-38	0.230518
PAMM1b	MIR181A1	chr1	198859153	198859044	2	1983	1.13818	2.12562e-38	0.344363
PAMM1b	C6orf223	chr6	44000580	44005958	1	623	1.0639	2.814e-38	0.58693
PAMM1b	LOC101928489	chr6	73696131	73693903	2	770	1.07199	2.96731e-38	0.700811
PAMM1b	JARID2	chr6	15246296	15522040	1	105	0.54084	3.27429e-38	0.752237
PAMM1b	LOC101928231	chr6	134520585	134428240	2	1054	0.799268	4.02126e-38	0.395062
PAMM1b	MIR4269	chr2	239305462	239305545	1	1533	0.836795	4.11472e-38	0.870012
PAMM1b	CCDC197	chr14	93997270	94008863	1	611	1.07669	4.32299e-38	0.284141
PAMM1b	C7orf33	chr7	148590565	148615860	1	1027	1.27323	4.70914e-38	0.27202
PAMM1b	HDAC4	chr2	239401654	239048168	2	1530	0.572557	4.76328e-38	0.640312
PAMM1b	CPA6	chr8	67746345	67422125	2	427	1.04988	5.01811e-38	0.301514
PAMM1b	MIR4756	chr20	54068485	54068408	2	559	1.36979	5.37615e-38	0.331114
PAMM1b	CDCP1	chr3	45146422	45082278	2	304	0.806405	6.15653e-38	0.451852
PAMM1b	ALDH1A2	chr15	58473913	57953424	2	383	0.619646	6.59191e-38	0.61397
PAMM1b	RHOH	chr4	40191053	40246967	1	241	1.06668	8.06811e-38	0.352283
PAMM1b	SYTL3	chr6	158650014	158764876	1	1195	0.740429	8.28996e-38	0.496434
PAMM1b	LRRC8D	chr1	89633140	89936611	1	1044	0.576178	1.02912e-37	0.699994
PAMM1b	SLC16A6	chr17	68291267	68267026	2	1146	0.832315	1.15357e-37	0.474775
PAMM1b	ORAI2	chr7	102433106	102456821	1	709	0.956475	1.20453e-37	0.420366
PAMM1b	ARSG	chr17	68259182	68493670	1	1145	0.557357	1.5543e-37	0.655333
PAMM1b	RIPOR2	chr6	25042170	24804282	2	148	0.811383	1.65773e-37	0.504123
PAMM1b	CA5A	chr16	87936529	87881546	2	943	0.943198	1.72945e-37	0.33254
PAMM1b	LINC01814	chr2	8583792	8559833	2	44	0.632102	2.35724e-37	0.600456
PAMM1b	C1orf21	chr1	184387058	184629020	1	1926	0.991726	2.53201e-37	0.392757
PAMM1b	LINC01614	chr2	215718043	215719424	1	1304	1.06715	2.93574e-37	0.500155
PAMM1b	MIR181A1HG	chr1	198937429	198807493	2	1981	1.07021	3.11069e-37	0.310371
PAMM1b	LINC02324	chr14	65222347	65212893	2	395	0.950728	3.6061e-37	0.408267
PAMM1b	CCDC12	chr3	46982010	46921726	2	337	0.715424	5.15013e-37	0.668587
PAMM1b	CRISPLD2	chr16	84819984	84920768	1	901	0.945267	5.44426e-37	0.337159
PAMM1b	XCR1	chr3	46027742	46017024	2	316	0.692493	1.96994e-36	0.429848
PAMM1b	KCNA3	chr1	110675033	110672465	2	1199	1.10816	2.1831e-36	0.508301
PAMM1b	MIR4260	chr1	209623510	209623444	2	2124	1.12153	2.62776e-36	0.581211
PAMM1b	LINC02026	chr3	194003659	193957372	2	1338	0.87149	2.73902e-36	0.364703
PAMM1b	SNTB1	chr8	120813273	120535745	2	676	1.01621	2.73902e-36	0.378472
PAMM1b	SERPINB9P1	chr6	2881407	2854657	2	20	0.873057	2.89206e-36	0.58393
PAMM1b	GPR183	chr13	99307405	99294530	2	441	0.780634	4.16322e-36	0.649711
PAMM1b	MIR133A2	chr20	62564912	62565013	1	645	0.874888	7.18086e-36	0.515289
PAMM1b	ADORA2A	chr22	24417879	24442360	1	151	1.08403	7.45031e-36	0.483663
PAMM1b	LOC100506444	chr4	53659208	53737156	1	307	1.63317	8.11003e-36	0.206725
PAMM1b	LOC149684	chr20	38260149	38304332	1	376	1.49289	1.26972e-35	0.283851
PAMM1b	ANKRD11	chr16	89490561	89267627	2	976	0.536724	1.28283e-35	0.709295
PAMM1b	FNIP2	chr4	158769138	158908049	1	829	0.729857	1.46746e-35	0.587197
PAMM1b	ADA	chr20	44651742	44619522	2	431	1.14575	1.63973e-35	0.461163
PAMM1b	LINC02087	chr17	15817742	15806241	2	311	1.32931	1.73375e-35	0.153974
PAMM1b	CCR2	chr3	46353734	46360928	1	319	1.05652	1.89093e-35	0.474604
PAMM1b	SPECC1L-ADORA2A	chr22	24270883	24442356	1	150	0.692124	2.98233e-35	0.530034
PAMM1b	S100A2	chr1	153567890	153561108	2	1501	1.107	3.89564e-35	0.578607
PAMM1b	TUBGCP2	chr10	133312337	133278630	2	957	0.801413	4.68987e-35	0.491498
PAMM1b	KCNIP1	chr5	170353487	170736632	1	1012	0.542294	5.57456e-35	0.561091
PAMM1b	KYNU	chr2	142877498	143055832	1	904	0.886585	6.70126e-35	0.434858
PAMM1b	MMP20	chr11	102625332	102576835	2	1233	1.81046	7.07757e-35	0.213141
PAMM1b	PRG2	chr11	57424059	57386794	2	601	1.08801	9.66007e-35	0.440777
PAMM1b	MIR548O	chr7	102405855	102405742	2	708	1.04488	1.01115e-34	0.429737
PAMM1b	MIR4645	chr6	2854107	2854031	2	19	1.0463	1.28897e-34	1.33455
PAMM1b	GGTLC2	chr22	22644475	22647903	1	119	0.946165	1.58321e-34	0.291627
PAMM1b	UBAC2	chr13	99200774	99386434	1	438	0.519751	1.69481e-34	0.642446
PAMM1b	LINC00877	chr3	72279503	72035300	2	611	0.584076	1.89037e-34	0.537924
PAMM1b	KIR2DL1	chr19	54769811	54784322	1	1502	1.76888	3.50882e-34	0.196713
PAMM1b	AP3S2	chr15	89894342	89830599	2	731	0.808245	4.23281e-34	0.411386
PAMM1b	FLNB	chr3	58008400	58172251	1	549	0.805471	4.28865e-34	0.286958
PAMM1b	RASA3	chr13	114132611	113977783	2	553	0.59192	5.21092e-34	0.597853
PAMM1b	SH3BP5	chr3	15341368	15254853	2	117	0.614254	5.91942e-34	0.588771
PAMM1b	IGF2BP2-AS1	chr3	185712528	185729787	1	1272	1.33438	7.73923e-34	0.138554
PAMM1b	TEX44	chr2	231592901	231594283	1	1452	0.553601	7.89211e-34	0.696374
PAMM1b	PNPLA1	chr6	36243203	36308595	1	510	1.00555	7.89211e-34	0.327114
PAMM1b	TIAM2	chr6	154832697	155257723	1	1175	1.20706	8.54978e-34	0.298618
PAMM1b	MMP9	chr20	46008908	46016561	1	485	0.794428	8.94711e-34	0.687663
PAMM1b	CDC42EP3	chr2	37738468	37641882	2	263	0.676848	9.24465e-34	0.424873
PAMM1b	LOC100287036	chr16	89321133	89325110	1	977	0.95985	1.05196e-33	0.712978
PAMM1b	CD86	chr3	122055366	122121139	1	817	0.860205	1.12384e-33	0.478645
PAMM1b	GHRH	chr20	37261835	37251082	2	363	0.88773	1.34107e-33	0.398785
PAMM1b	IL37	chr2	112912971	112918882	1	774	1.08299	1.41987e-33	0.215129
PAMM1b	KIAA1755	chr20	38260772	38210488	2	375	1.10924	1.83416e-33	0.171199
PAMM1b	GPR132	chr14	105065445	105049389	2	828	0.641872	2.78052e-33	0.71444
PAMM1b	PLXNC1	chr12	94148723	94307675	1	869	0.676964	3.14555e-33	0.491137
PAMM1b	MIR222	chrX	45747126	45747015	2	204	0.980016	3.59362e-33	0.633765
PAMM1b	BANP	chr16	87949244	88118422	1	944	0.648684	4.65201e-33	0.508012
PAMM1b	MIR6504	chr16	81611348	81611408	1	873	1.07423	5.22151e-33	0.575089
PAMM1b	ZNF365	chr10	62374192	62672011	1	361	0.560602	5.23433e-33	0.531064
PAMM1b	S1PR4	chr19	3178768	3180332	1	117	1.11025	5.31134e-33	0.756092
PAMM1b	TSPAN14	chr10	80454166	80533123	1	511	0.687378	5.93275e-33	0.653787
PAMM1b	TNFAIP8	chr5	119268692	119399688	1	559	0.599831	6.36853e-33	0.592363
PAMM1b	MIR4662B	chr8	124822058	124821978	2	709	0.841603	6.54644e-33	0.683424
PAMM1b	TRIM55	chr8	66126896	66175487	1	407	0.902875	6.88839e-33	0.306494
PAMM1b	LOC101927787	chr1	234646289	234681122	1	2329	0.985611	8.17311e-33	0.368004
PAMM1b	TNFSF14	chr19	6670588	6661253	2	220	1.43503	1.01954e-32	0.614265
PAMM1b	LOC100130264	chr20	19284596	19242302	2	185	2.13706	1.02416e-32	0.207699
PAMM1b	ADAMDEC1	chr8	24384285	24406013	1	181	1.39169	1.15272e-32	0.28237
PAMM1b	CD300C	chr17	74546143	74541108	2	1198	1.01703	1.45517e-32	0.511498
PAMM1b	MIR3134	chr3	15697371	15697298	2	125	1.21312	1.47969e-32	0.331426
PAMM1b	LINC02595	chrX	45851490	45848074	2	205	0.97298	1.61841e-32	0.35342
PAMM1b	CACNA1C	chr12	1970786	2697950	1	25	0.771117	2.17774e-32	0.497363
PAMM1b	LINC00211	chr2	37876274	37826247	2	264	1.05411	2.1927e-32	0.302406
PAMM1b	CHST2	chr3	143119331	143124014	1	1018	1.02372	2.25668e-32	0.490908
PAMM1b	IFNLR1	chr1	24187959	24154157	2	386	1.27099	2.34041e-32	0.278464
PAMM1b	UPB1	chr22	24494107	24528390	1	153	0.844334	2.46519e-32	0.395231
PAMM1b	LINC01619	chr12	92142914	91984976	2	851	0.661091	2.83849e-32	0.536659
PAMM1b	MTRNR2L6	chr7	142666272	142667718	1	980	1.16088	3.30831e-32	0.292203
PAMM1b	LOC93463	chr2	237056167	237048599	2	1505	1.31274	5.44786e-32	0.162301
PAMM1b	LINC01222	chr1	199021037	199006040	2	1984	0.975371	6.5647e-32	0.128825
PAMM1b	MYH9	chr22	36388018	36281281	2	293	0.552333	6.62512e-32	0.585273
PAMM1b	SLCO4A1-AS1	chr20	62666724	62663019	2	647	1.19446	7.34579e-32	0.492141
PAMM1b	MIR874	chr5	137647673	137647562	2	686	1.35305	7.52871e-32	0.256643
PAMM1b	RFTN1	chr3	16514026	16313574	2	130	0.942721	8.10052e-32	0.411751
PAMM1b	SLAMF7	chr1	160739057	160754821	1	1701	1.06239	9.48506e-32	0.321432
PAMM1b	CSF2	chr5	132073790	132076170	1	614	1.62338	1.0152e-31	0.508225
PAMM1b	NCR1	chr19	54906150	54916140	1	1509	1.54332	1.03685e-31	0.321131
PAMM1b	HSH2D	chr19	16134028	16158575	1	526	1.18193	1.10177e-31	0.317293
PAMM1b	SLA	chr8	133103054	133036724	2	755	0.793697	1.33007e-31	0.453388
PAMM1b	PITPNM2	chr12	123150015	122983480	2	1173	0.937662	1.35444e-31	0.343307
PAMM1b	STK24	chr13	98577940	98445185	2	433	0.635179	1.4098e-31	0.510574
PAMM1b	RASSF5	chr1	206507530	206589283	1	2093	0.598067	1.47494e-31	0.615994
PAMM1b	ANKRD55	chr5	56233359	56099678	2	256	0.768024	1.51401e-31	0.377321
PAMM1b	ARHGAP22	chr10	48656265	48446034	2	300	0.586515	1.58326e-31	0.606229
PAMM1b	ACOXL	chr2	110732573	111118222	1	756	0.82916	2.0109e-31	0.333024
PAMM1b	LINC00499	chr4	138309711	138424344	1	721	1.20969	2.68903e-31	0.221107
PAMM1b	SLC24A4	chr14	92322581	92501483	1	591	0.691798	3.13943e-31	0.50555
PAMM1b	LINC01262	chr4	189659605	189661486	1	954	1.30088	3.17386e-31	0.393827
PAMM1b	MIR466	chr3	31161787	31161704	2	181	1.11132	3.44228e-31	0.278309
PAMM1b	LINC00636	chr3	107883248	107928907	1	707	0.913167	3.55239e-31	0.201291
PAMM1b	ATP13A3	chr3	194498364	194402672	2	1345	0.713967	3.71572e-31	0.386829
PAMM1b	KRT23	chr17	40937634	40922696	2	666	1.35673	3.88338e-31	0.208635
PAMM1b	MIR28	chr3	188688781	188688866	1	1309	0.775064	4.64054e-31	0.874761
PAMM1b	VCAN	chr5	83471465	83582303	1	426	0.907978	5.42612e-31	0.297331
PAMM1b	FGGY	chr1	59296638	59810647	1	876	0.550678	5.8896e-31	0.476601
PAMM1b	LINC01973	chr17	77884087	77879027	2	1300	0.754624	6.38359e-31	0.663798
PAMM1b	CYP24A1	chr20	54173973	54153449	2	560	1.1413	6.47847e-31	0.157398
PAMM1b	L3MBTL4	chr18	6415237	5954706	2	40	0.943629	6.98538e-31	0.303791
PAMM1b	STK33	chr11	8594289	8391868	2	242	1.05962	6.99027e-31	0.147291
PAMM1b	SIK3	chr11	117098437	116843402	2	1349	0.615175	9.13583e-31	0.561958
PAMM1b	LINC01700	chr21	38977774	38974429	2	200	0.87438	9.62483e-31	0.462355
PAMM1b	C9orf47	chr9	88990863	88996140	1	386	1.2059	1.16729e-30	0.238528
PAMM1b	IQGAP2	chr5	76403249	76708132	1	372	0.600797	1.24754e-30	0.495504
PAMM1b	TEX26	chr13	30932703	30975502	1	107	1.2647	1.34775e-30	0.0844057
PAMM1b	C10orf71-AS1	chr10	49299018	49296112	2	309	0.918729	1.48084e-30	0.308446
PAMM1b	SERPINE1	chr7	101127089	101139266	1	687	0.973125	1.52095e-30	0.53147
PAMM1b	LINC02111	chr5	17387310	17378906	2	107	1.02069	1.64666e-30	0.213408
PAMM1b	KIR2DL3	chr19	54738515	54753052	1	1501	2.25009	1.72526e-30	0.138938
PAMM1b	SLC9A1	chr1	27166981	27098815	2	446	0.655829	1.73327e-30	0.513838
PAMM1b	LIPN	chr10	88761406	88778242	1	557	1.23962	1.76839e-30	0.218761
PAMM1b	BCL11A	chr2	60553567	60451167	2	387	0.607587	1.90311e-30	0.493496
PAMM1b	CHST15	chr10	124093607	124007666	2	891	0.608354	2.25251e-30	0.452215
PAMM1b	NREP-AS1	chr5	111912508	112017309	1	516	1.46981	2.25251e-30	0.195669
PAMM1b	NECTIN4	chr1	161089599	161070995	2	1711	1.06797	2.58988e-30	0.38841
PAMM1b	ZNF366	chr5	72507727	72442652	2	340	1.051	3.2671e-30	0.283524
PAMM1b	LOC101927143	chr1	224213279	224208747	2	2221	1.26006	3.30814e-30	0.396699
PAMM1b	LOC283214	chr11	75768647	75758455	2	1080	1.13234	4.23873e-30	0.415872
PAMM1b	LCP2	chr5	170298227	170246237	2	1010	0.570676	4.49612e-30	0.617281
PAMM1b	MSC	chr8	71844468	71841549	2	444	1.8819	5.77963e-30	0.385002
PAMM1b	LINC01800	chr2	64863626	64846130	2	420	0.57161	5.81892e-30	0.56906
PAMM1b	LOC101927822	chr8	133886496	133902407	1	761	0.980458	6.29309e-30	0.471948
PAMM1b	LINC01010	chr6	134437716	134504581	1	1055	0.921036	6.83664e-30	0.255227
PAMM1b	MBP	chr18	77133683	76978827	2	369	0.398772	7.28165e-30	0.675374
PAMM1b	CEACAM16	chr19	44699151	44710714	1	1059	0.745784	7.36223e-30	0.307753
PAMM1b	HIVEP3	chr1	42035925	41506365	2	667	0.440197	8.43724e-30	0.692968
PAMM1b	CORO1C	chr12	108731596	108645109	2	985	0.546259	9.99934e-30	0.553486
PAMM1b	TNFSF8	chr9	114930595	114893343	2	612	0.74432	1.05931e-29	0.346779
PAMM1b	MYEOV	chr11	69294138	69341682	1	983	0.636643	1.22611e-29	0.407849
PAMM1b	GPAT3	chr4	83535914	83605875	1	491	0.935057	1.22611e-29	0.298504
PAMM1b	GSEC	chr11	126355587	126340889	2	1507	1.3036	1.33657e-29	0.301518
PAMM1b	TMEM30B	chr14	61281840	61277370	2	359	1.08736	1.47746e-29	0.25641
PAMM1b	C15orf54	chr15	39250684	39254845	1	178	1.56075	1.48489e-29	0.1914
PAMM1b	UBXN11	chr1	26318363	26281328	2	425	0.737052	1.48964e-29	0.457496
PAMM1b	CDYL2	chr16	80804329	80597906	2	860	1.32555	1.69738e-29	0.188972
PAMM1b	BAALC	chr8	103140710	103230305	1	617	1.43911	1.73502e-29	0.164946
PAMM1b	EFNA5	chr5	107670895	107376889	2	500	0.919961	1.74813e-29	0.262364
PAMM1b	ANXA5	chr4	121697113	121667955	2	676	0.761637	1.9018e-29	0.438625
PAMM1b	LOC100505549	chr18	57630302	57738044	1	282	0.969165	2.11453e-29	0.261956
PAMM1b	LILRB4	chr19	54643915	54670359	1	1497	0.876829	2.23489e-29	0.349916
PAMM1b	MIR3164	chr11	69083176	69083258	1	981	1.75948	2.98078e-29	0.670348
PAMM1b	MIR3150B	chr8	95072996	95072911	2	563	0.912333	3.11235e-29	0.594938
PAMM1b	IL6R	chr1	154405193	154469450	1	1532	0.550428	3.34354e-29	0.47199
PAMM1b	FLNA	chrX	154374638	154348524	2	920	0.727579	3.59846e-29	0.493634
PAMM1b	LINC00589	chr8	29748109	29673922	2	227	0.842618	4.21543e-29	0.248404
PAMM1b	SLC2A1	chr1	42959173	42925375	2	684	0.737782	4.36783e-29	0.430392
PAMM1b	PRKRIP1	chr7	102396363	102426666	1	707	0.81659	4.38085e-29	0.415321
PAMM1b	SSH1	chr12	108857590	108778192	2	986	0.613265	4.56061e-29	0.547839
PAMM1b	LY9	chr1	160796074	160828261	1	1702	1.1246	4.73314e-29	0.215584
PAMM1b	BCL2A1	chr15	79971446	79960889	2	636	0.686974	4.87104e-29	0.584249
PAMM1b	ELK3	chr12	96194382	96269835	1	892	0.749011	4.91115e-29	0.370988
PAMM1b	TRIO	chr5	14143702	14532128	1	90	0.471172	6.60071e-29	0.464289
PAMM1b	PVT1	chr8	127794533	128101253	1	730	0.690235	6.60071e-29	0.414207
PAMM1b	TPRG1	chr3	188947214	189325304	1	1311	0.739856	6.6237e-29	0.352231
PAMM1b	MIR3922	chr12	104591633	104591716	1	951	0.69308	6.63942e-29	0.623155
PAMM1b	SMAD7	chr18	48950711	48919853	2	230	0.542174	7.12133e-29	0.60956
PAMM1b	CIB3	chr19	16173525	16161368	2	527	1.75421	7.14812e-29	0.221518
PAMM1b	PLAU	chr10	73909177	73917497	1	461	0.723889	7.19237e-29	0.721879
PAMM1b	LINC01276	chr6	41502444	41519852	1	565	1.3408	7.96221e-29	0.120725
PAMM1b	G0S2	chr1	209675420	209676388	1	2126	1.42334	9.17091e-29	0.608976
PAMM1b	FRY-AS1	chr13	32031639	32025314	2	111	0.886559	9.47926e-29	0.354022
PAMM1b	RGS1	chr1	192575727	192580031	1	1952	0.77339	9.78987e-29	0.648618
PAMM1b	LIPC	chr15	58410569	58569843	1	385	0.719629	1.00649e-28	0.369741
PAMM1b	C3orf80	chr3	160225636	160228213	1	1118	1.10974	1.04727e-28	0.281426
PAMM1b	EPHB2	chr1	22710839	22921500	1	354	0.721029	1.08093e-28	0.405932
PAMM1b	USP10	chr16	84699978	84779922	1	900	0.668416	1.10503e-28	0.364329
PAMM1b	DNAJC5B	chr8	66021560	66100526	1	406	0.750294	1.1094e-28	0.241149
PAMM1b	LOC100134391	chr17	73737854	73756557	1	1185	1.75717	1.14909e-28	0.190484
PAMM1b	HK3	chr5	176899332	176880869	2	1078	1.22365	1.32784e-28	0.316285
PAMM1b	RFX2	chr19	6199529	5993164	2	201	0.480851	1.33116e-28	0.560723
PAMM1b	WISP3	chr6	112054072	112070969	1	934	0.807854	1.34388e-28	0.191327
PAMM1b	APOBEC3A_B	chr22	38957522	38992778	1	363	0.783346	1.5377e-28	0.358962
PAMM1b	PCAT29	chr15	69592129	69695750	1	505	0.766993	1.56312e-28	0.322964
PAMM1b	VOPP1	chr7	55572988	55436056	2	376	0.672056	1.58e-28	0.4126
PAMM1b	THEM4	chr1	151909808	151873584	2	1443	0.799106	1.69226e-28	0.266598
PAMM1b	PCAT18	chr18	26703638	26687621	2	144	1.52823	1.81096e-28	0.178568
PAMM1b	PLB1	chr2	28457145	28643788	1	210	0.559804	1.93566e-28	0.431062
PAMM1b	LOC101928126	chr21	33969519	33977104	1	157	1.09667	1.94635e-28	0.421173
PAMM1b	TAGLN2	chr1	159925732	159918107	2	1678	0.737669	1.99893e-28	0.696111
PAMM1b	LUCAT1	chr5	91314402	91303029	2	451	0.679669	2.01861e-28	0.417725
PAMM1b	S100A6	chr1	153536244	153534599	2	1497	1.0077	2.16533e-28	0.770629
PAMM1b	FAR2	chr12	29149103	29340980	1	318	0.65422	2.45442e-28	0.371114
PAMM1b	GNA12	chr7	2844324	2728112	2	47	0.495071	2.50056e-28	0.532127
PAMM1b	C1QTNF9	chr13	24307166	24322535	1	46	1.11266	3.04347e-28	0.145653
PAMM1b	BTC	chr4	74794686	74744759	2	421	1.40938	3.05375e-28	0.0610543
PAMM1b	ATP10A	chr15	25865172	25677273	2	103	0.754607	3.29192e-28	0.383821
PAMM1b	UPP1	chr7	48088628	48108733	1	354	0.728517	3.29192e-28	0.47593
PAMM1b	P4HA2	chr5	132295271	132191838	2	616	0.760046	3.70354e-28	0.343008
PAMM1b	MIR7844	chr12	94571352	94571231	2	874	0.898572	3.71401e-28	0.314894
PAMM1b	TEX41	chr2	144667967	145182541	1	911	0.618699	3.82723e-28	0.433122
PAMM1b	C1orf195	chr1	15171317	15164344	2	239	0.937656	3.88643e-28	0.431671
PAMM1b	FAM184A	chr6	119149387	118959763	2	975	0.883299	4.1556e-28	0.288673
PAMM1b	EMP1	chr12	13196716	13219939	1	231	0.884443	4.6455e-28	0.351526
PAMM1b	MIR6819	chr22	36286907	36286847	2	294	0.543313	4.91455e-28	0.681201
PAMM1b	TMIGD1	chr17	30334059	30316333	2	479	1.06084	6.08291e-28	0.180544
PAMM1b	LINC01762	chr1	116478842	116423724	2	1268	0.864322	6.42028e-28	0.135106
PAMM1b	MMP8	chr11	102727050	102711795	2	1235	1.2644	6.81803e-28	0.221884
PAMM1b	DNAH17	chr17	78577394	78423697	2	1315	0.69881	8.38228e-28	0.360263
PAMM1b	SLC22A4	chr5	132294443	132344206	1	618	0.723698	8.89384e-28	0.27039
PAMM1b	GFOD1	chr6	13487662	13357830	2	97	0.739583	9.60656e-28	0.346647
PAMM1b	SLC24A3	chr20	19212646	19722937	1	184	0.962871	9.94998e-28	0.304456
PAMM1b	LINC00900	chr11	115760627	115754248	2	1340	0.871665	1.00722e-27	0.272845
PAMM1b	ERI1	chr8	9002147	9116746	1	51	0.602553	1.08868e-27	0.349438
PAMM1b	MANBA	chr4	102760994	102631488	2	581	0.577517	1.14846e-27	0.42852
PAMM1b	LIMS1	chr2	108534355	108687246	1	737	0.54112	1.24628e-27	0.503289
PAMM1b	THY1	chr11	119424985	119417378	2	1412	0.987169	1.28728e-27	0.158275
PAMM1b	LINC00428	chr13	42842887	42842414	2	182	1.54851	1.40641e-27	0.175841
PAMM1b	EGOT	chr3	4751590	4749192	2	17	0.85322	1.42088e-27	0.561361
PAMM1b	BACH2	chr6	90296908	89926529	2	846	0.772962	1.45801e-27	0.391104
PAMM1b	FRY	chr13	32031300	32299122	1	112	0.922226	1.47747e-27	0.280044
PAMM1b	BAALC-AS1	chr8	103285907	103156990	2	619	1.68844	1.54837e-27	0.12959
PAMM1b	PSD2-AS1	chr5	139746223	139741349	2	723	0.760653	1.72573e-27	0.496422
PAMM1b	WDFY1	chr2	223945387	223875347	2	1401	1.00157	1.83538e-27	0.33709
PAMM1b	SSBP3-AS1	chr1	54236440	54239063	1	846	1.55334	2.13842e-27	0.380643
PAMM1b	SERPINA6	chr14	94323394	94304248	2	619	1.62392	2.24892e-27	0.103474
PAMM1b	C21orf91-OT1	chr21	17792523	17763315	2	35	1.19851	2.28919e-27	0.281068
PAMM1b	TMEM273	chr10	49188585	49154725	2	307	0.705153	2.32288e-27	0.377727
PAMM1b	CXCR4	chr2	136118165	136114349	2	898	0.739115	2.42065e-27	0.91978
PAMM1b	TMEM189	chr20	50153734	50118254	2	528	0.823921	2.66304e-27	0.406315
PAMM1b	TRG-AS1	chr7	38341577	38378804	1	275	0.585727	2.66568e-27	0.441552
PAMM1b	TRAF3IP2	chr6	111606278	111556454	2	932	0.876824	2.74741e-27	0.274307
PAMM1b	AQP12B	chr2	240682906	240676418	2	1552	0.778131	2.85115e-27	0.179331
PAMM1b	MAPK13	chr6	36127809	36144524	1	508	0.8175	2.91079e-27	0.447032
PAMM1b	AREG	chr4	74445134	74455009	1	420	1.16692	3.12811e-27	0.233173
PAMM1b	PTPRJ	chr11	47980558	48170841	1	531	0.443881	3.30024e-27	0.597456
PAMM1b	INPP5A	chr10	132537820	132783480	1	943	0.547719	3.3057e-27	0.451032
PAMM1b	SYNE3	chr14	95475836	95407266	2	634	0.895185	3.55971e-27	0.218524
PAMM1b	OSBPL10-AS1	chr3	31704058	31721652	1	184	1.75042	3.64853e-27	0.182528
PAMM1b	ISG20	chr15	88636153	88656483	1	710	0.998141	3.78995e-27	0.377169
PAMM1b	NCBP3	chr17	3846251	3802165	2	82	0.804739	4.08654e-27	0.27357
PAMM1b	CSGALNACT2	chr10	43138486	43185308	1	247	0.861477	4.2963e-27	0.273247
PAMM1b	DAW1	chr2	227871054	227924344	1	1422	1.10698	4.31073e-27	0.135494
PAMM1b	ESYT2	chr7	158830253	158730995	2	1133	0.56088	4.35053e-27	0.348227
PAMM1b	LINC01127	chr2	101962056	101987167	1	696	1.11739	4.43762e-27	0.241363
PAMM1b	TNC	chr9	115118257	115019578	2	613	0.745183	4.88176e-27	0.178315
PAMM1b	B4GALT6	chr18	31685836	31622247	2	160	1.29971	5.31918e-27	0.245727
PAMM1b	AK5	chr1	77282051	77559969	1	976	0.984867	6.87101e-27	0.203398
PAMM1b	CASC15	chr6	21664772	22214505	1	132	0.952926	7.52717e-27	0.301337
PAMM1b	HCRTR1	chr1	31617686	31632518	1	510	1.21556	7.67803e-27	0.240329
PAMM1b	MAP3K20	chr2	173075435	173268010	1	1047	0.737517	9.22911e-27	0.266582
PAMM1b	LOC101927447	chr22	43275955	43283830	1	460	1.40525	9.65203e-27	0.275464
PAMM1b	RNF19B	chr1	32964685	32936445	2	545	0.623467	1.08158e-26	0.409719
PAMM1b	C5orf66-AS2	chr5	135248179	135236234	2	666	1.16692	1.11879e-26	0.217285
PAMM1b	USP3	chr15	63504511	63594640	1	421	0.544184	1.12894e-26	0.470247
PAMM1b	AKAP13	chr15	85380571	85749358	1	691	0.415099	1.26458e-26	0.765388
PAMM1b	FLT1	chr13	28495128	28300344	2	86	0.646896	1.41859e-26	0.371104
PAMM1b	MIR7854	chr16	81533902	81533966	1	872	1.18359	1.4457e-26	0.295243
PAMM1b	SMIM25	chr20	50267486	50279795	1	532	0.545892	1.45189e-26	0.620942
PAMM1b	LOC105377448	chr4	139012646	138819954	2	722	0.772151	1.75859e-26	0.312446
PAMM1b	NHLH2	chr1	115841126	115836377	2	1262	1.02597	1.90549e-26	0.242341
PAMM1b	MIR3138	chr4	10078692	10078611	2	136	0.684109	2.14254e-26	0.651625
PAMM1b	CRTAM	chr11	122838500	122872639	1	1433	1.16942	2.46045e-26	0.24043
PAMM1b	COL23A1	chr5	178590555	178237618	2	1109	0.671223	2.61104e-26	0.453201
PAMM1b	CCR6	chr6	166999405	167139696	1	1247	0.695194	2.644e-26	0.365139
PAMM1b	RAB7B	chr1	206003461	205976740	2	2085	0.902855	2.73601e-26	0.295183
PAMM1b	CPQ	chr8	96645227	97149654	1	574	0.518508	2.74225e-26	0.503442
PAMM1b	CLIP4	chr2	29097705	29189643	1	219	1.12855	2.85572e-26	0.196651
PAMM1b	TMEM61	chr1	54980792	54992293	1	856	1.26898	3.85135e-26	0.153129
PAMM1b	BHLHE40-AS1	chr3	4979961	4896809	2	18	0.53254	3.96405e-26	0.404241
PAMM1b	LOC102724297	chr3	46407059	46364955	2	320	0.68292	4.3121e-26	0.489434
PAMM1b	SERPINA2	chr14	94366698	94364313	2	620	1.28199	4.63312e-26	0.284524
PAMM1b	MEI1	chr22	41699499	41799456	1	420	0.768986	4.95322e-26	0.266345
PAMM1b	STEAP3-AS1	chr2	119249071	119244422	2	805	1.01376	5.44168e-26	0.169602
PAMM1b	GDF10	chr10	47300386	47313547	1	289	1.03193	5.57473e-26	0.161048
PAMM1b	LRRFIP1	chr2	237627576	237813682	1	1512	0.445316	5.67717e-26	0.589795
PAMM1b	MAP2K3	chr17	21284672	21315240	1	405	0.489863	6.31351e-26	0.594934
PAMM1b	KRT86	chr12	52249300	52309163	1	493	0.97941	6.88534e-26	0.179339
PAMM1b	MTHFD2L	chr4	74114174	74303099	1	417	0.899533	7.15368e-26	0.285331
PAMM1b	ACTN1	chr14	68979440	68874143	2	418	0.648129	7.42544e-26	0.352767
PAMM1b	PPARG	chr3	12287368	12434356	1	83	0.508399	8.17507e-26	0.337743
PAMM1b	ERN1	chr17	64130144	64039142	2	1106	0.596923	1.00631e-25	0.376024
PAMM1b	PDE6H	chr12	14973022	14981865	1	247	1.20419	1.0601e-25	0.332279
PAMM1b	LRRC8C	chr1	89633072	89764518	1	1043	0.607104	1.15933e-25	0.463633
[truncated: 12,403 more rows]

## Sheet: Motif_score_Figure4C
Motif score scATACseq for Figure 4C
group_name	seqnames	idx	name	Log2FC	FDR	MeanDiff
PAMM1a	z	633	IRF8_633	NA	5.86218e-41	1.62018
PAMM1a	z	636	IRF9_636	NA	1.15651e-32	1.47708
PAMM1a	z	194	BCL11A_194	NA	3.21557e-30	1.4877
PAMM1a	z	825	BCL11B_825	NA	3.21557e-30	1.4877
PAMM1a	z	322	SPI1_322	NA	5.99905e-28	1.52846
PAMM1a	z	336	SPIB_336	NA	2.8976e-26	1.77445
PAMM1a	z	631	IRF5_631	NA	9.16854e-25	0.928
PAMM1a	z	778	STAT2_778	NA	6.98676e-17	1.1574
PAMM1a	z	253	ZNF683_253	NA	1.26541e-16	0.822721
PAMM1a	z	634	IRF2_634	NA	1.57856e-16	1.0644
PAMM1a	z	163	PRDM1_163	NA	1.58614e-16	0.855317
PAMM1a	z	344	SPIC_344	4.94909	4.23782e-15	1.11835
PAMM1a	z	152	CEBPD_152	NA	6.47834e-14	1.12763
PAMM1a	z	107	CEBPE_107	NA	1.02229e-13	0.887944
PAMM1a	z	140	CEBPB_140	NA	9.32777e-13	1.13234
PAMM1a	z	718	RELB_718	NA	1.97664e-12	1.21475
PAMM1a	z	722	RELA_722	NA	1.97664e-12	1.88398
PAMM1a	z	128	CEBPG_128	NA	4.58854e-12	0.886141
PAMM1a	z	714	NFKB2_714	NA	2.44567e-11	1.22202
PAMM1a	z	155	CEBPA_155	NA	3.2431e-11	1.20112
PAMM1a	z	112	HLF_112	NA	3.28311e-11	0.639642
PAMM1a	z	721	REL_721	NA	5.4906e-10	1.26754
PAMM1a	z	629	IRF1_629	NA	1.13563e-09	1.13959
PAMM1a	z	801	CBFB_801	NA	1.53564e-09	0.937989
PAMM1a	z	160	HIVEP2_160	NA	1.09089e-08	0.520399
PAMM1a	z	719	NFKB1_719	NA	1.72747e-08	1.3047
PAMM1a	z	867	SMAD9_867	NA	1.87031e-08	0.578003
PAMM1a	z	731	RUNX3_731	NA	2.3074e-08	0.647262
PAMM1a	z	170	HIVEP1_170	NA	6.45665e-08	0.795781
PAMM1a	z	824	HIVEP3_824	NA	6.45665e-08	0.795781
PAMM1a	z	630	IRF3_630	4.5578	1.13577e-07	0.763807
PAMM1a	z	265	ZBTB7C_265	NA	1.02898e-06	0.373133
PAMM1a	z	628	IRF6_628	NA	1.02898e-06	0.492602
PAMM1a	z	133	NFIL3_133	3.02273	1.61178e-06	0.433026
PAMM1a	z	127	CREB5_127	1.85867	2.27007e-06	0.565712
PAMM1a	z	732	RUNX2_732	NA	2.27007e-06	0.928889
PAMM1a	z	734	ENSG00000250096_734	NA	2.27007e-06	0.928889
PAMM1a	z	199	SNAI1_199	NA	2.93693e-06	0.689822
PAMM1a	z	827	YBX2_827	NA	2.93693e-06	0.355734
PAMM1a	z	828	CSDA_828	NA	2.93693e-06	0.355734
PAMM1a	z	134	TEF_134	NA	4.14916e-06	0.419546
PAMM1a	z	733	RUNX1_733	NA	4.31279e-06	1.06931
PAMM1a	z	104	CREB3L3_104	1.69656	1.01059e-05	0.49387
PAMM1a	z	111	CREB3_111	1.69656	1.01059e-05	0.49387
PAMM1a	z	126	CREB3L4_126	1.69656	1.01059e-05	0.49387
PAMM1a	z	259	EGR3_259	4.27653	1.01387e-05	0.340099
PAMM1a	z	635	IRF7_635	NA	1.07813e-05	0.491244
PAMM1a	z	38	ID3_38	NA	1.10827e-05	0.649006
PAMM1a	z	75	ID4_75	NA	1.10827e-05	0.649006
PAMM1a	z	138	ATF7_138	1.69347	1.9819e-05	0.456266
PAMM1a	z	110	DBP_110	3.36314	2.1942e-05	0.38662
PAMM1a	z	384	GATA3_384	NA	6.50236e-05	0.311496
PAMM1a	z	182	GLI3_182	NA	9.15938e-05	0.441206
PAMM1a	z	108	CREM_108	1.71391	9.37271e-05	0.435252
PAMM1a	z	846	KLF2_846	1.5512	0.000132648	0.591654
PAMM1a	z	200	RREB1_200	NA	0.00013544	0.346437
PAMM1a	z	122	ATF4_122	NA	0.000247998	0.571664
PAMM1a	z	42	TWIST1_42	-2.14613	0.000280757	0.426648
PAMM1a	z	528	SIX2_528	NA	0.000283171	0.283416
PAMM1a	z	383	GATA1_383	NA	0.000332743	0.298788
PAMM1a	z	282	SCRT2_282	NA	0.000398834	0.286453
PAMM1a	z	385	GATA5_385	NA	0.000460086	0.273847
PAMM1a	z	242	SCRT1_242	NA	0.000477959	0.285527
PAMM1a	z	739	SMAD4_739	NA	0.000497752	0.440071
PAMM1a	z	157	ZEB1_157	-4.33861	0.000539736	0.491487
PAMM1a	z	189	KLF7_189	1.3097	0.000607476	0.526208
PAMM1a	z	262	ZNF784_262	NA	0.000639322	0.271804
PAMM1a	z	743	SMAD3_743	NA	0.000706572	0.281053
PAMM1a	z	552	SIX6_552	NA	0.00144765	0.259795
PAMM1a	z	813	PURA_813	NA	0.00151036	0.194133
PAMM1a	z	250	GLIS1_250	NA	0.0016723	0.219531
PAMM1a	z	161	SNAI2_161	NA	0.00177065	0.385402
PAMM1a	z	264	PLAG1_264	NA	0.00178033	0.274214
PAMM1a	z	254	HIC1_254	NA	0.0018395	0.295944
PAMM1a	z	97	TCF4_97	-2.76337	0.00188771	0.462177
PAMM1a	z	48	MYOD1_48	-2.59472	0.0019306	0.373413
PAMM1a	z	120	BATF3_120	1.32556	0.00211404	0.284157
PAMM1a	z	167	GLI2_167	-3.51283	0.00216909	0.284168
PAMM1a	z	511	HDX_511	NA	0.00220535	0.227396
PAMM1a	z	209	ZNF740_209	NA	0.00228141	0.226213
PAMM1a	z	637	NAIF1_637	1.7912	0.00236575	0.24256
PAMM1a	z	476	NKX21_476	-6.82664	0.00283648	0.233406
PAMM1a	z	165	KLF6_165	1.40481	0.00313083	0.274021
PAMM1a	z	667	NR5A2_667	-3.53614	0.00352303	0.297387
PAMM1a	z	226	SP8_226	1.201	0.00365251	0.3637
PAMM1a	z	241	SP7_241	1.201	0.00365251	0.3637
PAMM1a	z	283	SP9_283	1.201	0.00365251	0.3637
PAMM1a	z	118	ATF1_118	1.04204	0.00387396	0.305721
PAMM1a	z	162	ZIC2_162	-5.77253	0.00411538	0.305679
PAMM1a	z	247	SP3_247	1.16835	0.00436677	0.323873
PAMM1a	z	69	MESP1_69	-2.89377	0.00462264	0.375305
PAMM1a	z	94	MESP2_94	-2.89377	0.00462264	0.375305
PAMM1a	z	186	GLI1_186	-2.14452	0.00522668	0.285723
PAMM1a	z	745	SMAD2_745	NA	0.00530134	0.299506
PAMM1a	z	275	SP6_275	1.02792	0.00538299	0.494885
PAMM1a	z	279	SP5_279	1.02792	0.00538299	0.494885
PAMM1a	z	172	PATZ1_172	NA	0.00640546	0.180792
PAMM1a	z	388	GATA2_388	NA	0.00654485	0.221466
PAMM1a	z	3	TFAP2C_3	-1.33673	0.00710177	0.259293
PAMM1a	z	762	TCF7L2_762	NA	0.00770476	0.181126
PAMM1a	z	177	CTCF_177	NA	0.00792013	0.745647
PAMM1a	z	71	ATOH8_71	-1.58416	0.00842298	0.306697
PAMM1a	z	249	ZBTB4_249	2.57865	0.00934652	0.202841
PAMM1a	z	480	SIX3_480	NA	0.00935446	0.221846
PAMM1a	z	844	ATOH1_844	-1.31754	0.00935446	0.282197
PAMM1a	z	215	ZIC3_215	-1.80915	0.0100439	0.263751
PAMM1a	z	300	MLL_300	1.46608	0.0101999	0.228879
PAMM1a	z	510	ZHX1_510	1.78719	0.0114574	0.178439
PAMM1a	z	251	KLF14_251	0.856528	0.0116086	0.397195
PAMM1a	z	847	KLF11_847	0.856528	0.0116086	0.397195
PAMM1a	z	180	SP4_180	0.881	0.011656	0.414952
PAMM1a	z	11	ARID2_11	1.57225	0.0142603	0.229873
PAMM1a	z	729	RFX6_729	1.95809	0.0151268	0.240446
PAMM1a	z	114	ATF2_114	1.18022	0.0155019	0.192862
PAMM1a	z	117	CREB1_117	0.827786	0.0156183	0.260213
PAMM1a	z	179	KLF1_179	-1.54221	0.0177538	0.183014
PAMM1a	z	98	HES5_98	NA	0.0178248	0.187592
PAMM1a	z	213	ZIC1_213	-2.35015	0.0179208	0.219714
PAMM1a	z	210	ZIC5_210	-2.37653	0.018339	0.248883
PAMM1a	z	418	HOXA13_418	2.56723	0.018339	0.184395
PAMM1a	z	234	E4F1_234	0.792522	0.0190156	0.19079
PAMM1a	z	723	RFX3_723	1.16625	0.0192454	0.263554
PAMM1a	z	233	ZNF232_233	NA	0.0194212	0.168618
PAMM1a	z	424	LHX3_424	NA	0.0199265	0.168593
PAMM1a	z	459	SIX1_459	NA	0.0202667	0.182343
PAMM1a	z	387	GATA6_387	NA	0.0204886	0.188235
PAMM1a	z	407	SIX4_407	NA	0.0210749	0.191178
PAMM1a	z	479	LMX1B_479	NA	0.0213337	0.158183
PAMM1a	z	699	AL8445277_699	NA	0.0220472	0.251323
PAMM1a	z	700	AL6628245_700	NA	0.0220472	0.251323
PAMM1a	z	701	CR7597334_701	NA	0.0220472	0.251323
PAMM1a	z	702	CR3545653_702	NA	0.0220472	0.251323
PAMM1a	z	703	CR9368773_703	NA	0.0220472	0.251323
PAMM1a	z	782	TBX15_782	NA	0.0220735	0.192576
PAMM1a	z	869	TBX18_869	NA	0.0220735	0.192576
PAMM1a	z	870	TBX22_870	NA	0.0220735	0.192576
PAMM1a	z	728	RFX7_728	1.15538	0.0227695	0.195336
PAMM1a	z	334	ELF5_334	1.18301	0.0228695	0.470751
PAMM1a	z	548	HOXC10_548	2.09573	0.0236238	0.134372
PAMM1a	z	22	SREBF1_22	-1.76566	0.0240225	0.210174
PAMM1a	z	725	RFX4_725	0.969657	0.025101	0.242965
PAMM1a	z	208	KLF4_208	1.36935	0.0256282	0.248743
PAMM1a	z	654	C11orf9_654	NA	0.027057	0.20565
PAMM1a	z	198	CTCFL_198	NA	0.0285148	0.609056
PAMM1a	z	216	ZBTB7B_216	NA	0.0285148	0.17755
PAMM1a	z	675	RARA_675	NA	0.0285148	0.262245
PAMM1a	z	785	TBX3_785	NA	0.0287441	0.186023
PAMM1a	z	724	RFX2_724	1.08472	0.0296095	0.231872
PAMM1a	z	415	HOXA3_415	NA	0.0321026	0.165471
PAMM1a	z	657	NR2E3_657	NA	0.0324836	0.172848
PAMM1a	z	238	KLF13_238	0.881277	0.0326831	0.317649
PAMM1a	z	826	KLF10_826	0.881277	0.0326831	0.317649
PAMM1a	z	171	MZF1_171	-1.47137	0.0359876	0.186695
PAMM1a	z	478	HLX_478	NA	0.0361417	0.168016
PAMM1a	z	135	CR7538031_135	1.3571	0.0382123	0.205302
PAMM1a	z	151	ATF6B_151	1.3571	0.0382123	0.205302
PAMM1a	z	153	CR9257962_153	1.3571	0.0382123	0.205302
PAMM1a	z	154	AL6628286_154	1.3571	0.0382123	0.205302
PAMM1a	z	458	NKX22_458	NA	0.0400166	0.163201
PAMM1a	z	798	THAP1_798	-1.56396	0.0403137	0.18266
PAMM1a	z	55	MYC_55	NA	0.0410762	0.161109
PAMM1a	z	196	EGR2_196	1.57954	0.0431541	0.195566
PAMM1b	z	137	FOS_137	NA	3.01676e-137	23.9473
PAMM1b	z	139	JUNB_139	NA	3.01676e-137	25.1746
PAMM1b	z	142	FOSL1_142	NA	3.01676e-137	24.4127
PAMM1b	z	105	FOSL2_105	NA	9.82465e-137	24.7132
PAMM1b	z	651	SMARCC1_651	NA	9.82465e-137	24.5127
PAMM1b	z	115	NFE2L2_115	NA	1.36379e-136	9.95294
PAMM1b	z	121	FOSB_121	NA	1.36379e-136	19.305
PAMM1b	z	125	JDP2_125	NA	1.36379e-136	19.5687
PAMM1b	z	130	BACH1_130	NA	1.36379e-136	21.5646
PAMM1b	z	113	BACH2_113	NA	2.09115e-136	19.4962
PAMM1b	z	124	JUND_124	NA	2.09115e-136	23.7173
PAMM1b	z	143	JUN_143	NA	2.80267e-136	24.0799
PAMM1b	z	119	NFE2_119	NA	8.67271e-136	12.5144
PAMM1b	z	129	BATF_129	NA	2.9565e-135	9.54991
PAMM1b	z	106	NFE2L1_106	NA	1.66783e-127	3.69663
PAMM1b	z	845	NFE2L3_845	NA	1.66783e-127	3.69663
PAMM1b	z	147	MAFF_147	NA	4.90903e-125	4.86985
PAMM1b	z	149	MAFK_149	NA	1.31642e-117	4.35881
PAMM1b	z	632	IRF4_632	NA	1.35337e-117	4.9623
PAMM1b	z	179	KLF1_179	NA	5.9635e-112	3.41211
PAMM1b	z	733	RUNX1_733	NA	1.2851e-109	4.45342
PAMM1b	z	770	SOX1_770	NA	1.86827e-104	2.32241
PAMM1b	z	732	RUNX2_732	NA	2.87869e-103	3.5731
PAMM1b	z	734	ENSG00000250096_734	NA	2.87869e-103	3.5731
PAMM1b	z	99	SREBF2_99	NA	3.4626e-101	2.7329
PAMM1b	z	678	ESR2_678	NA	1.08721e-99	3.20451
PAMM1b	z	694	NR2F2_694	NA	1.8925e-98	2.78449
PAMM1b	z	22	SREBF1_22	NA	8.41429e-98	2.35364
PAMM1b	z	191	KLF12_191	NA	9.84165e-98	2.93191
PAMM1b	z	184	KLF3_184	NA	4.93602e-96	2.95172
PAMM1b	z	606	PAX2_606	NA	6.52743e-96	2.17609
PAMM1b	z	692	NR2F1_692	NA	1.68156e-95	2.59576
PAMM1b	z	676	PPARG_676	NA	4.5557e-95	2.47985
PAMM1b	z	744	SMAD1_744	NA	2.15397e-92	2.70974
PAMM1b	z	671	NR4A1_671	NA	6.13683e-92	2.63724
PAMM1b	z	610	POU1F1_610	NA	1.97244e-90	1.91237
PAMM1b	z	122	ATF4_122	NA	2.18421e-90	3.28268
PAMM1b	z	719	NFKB1_719	NA	6.4002e-90	5.29532
PAMM1b	z	801	CBFB_801	NA	5.62492e-89	2.9757
PAMM1b	z	675	RARA_675	NA	6.09232e-89	2.25591
PAMM1b	z	174	KLF8_174	NA	9.3243e-89	2.32018
PAMM1b	z	707	PAX8_707	NA	2.69884e-87	1.96378
PAMM1b	z	722	RELA_722	NA	1.32654e-84	5.66509
PAMM1b	z	668	NR4A3_668	NA	2.97822e-84	2.22997
PAMM1b	z	661	ESR1_661	NA	3.17239e-83	2.5806
PAMM1b	z	244	ZNF274_244	NA	1.05484e-81	1.84809
PAMM1b	z	691	ESRRA_691	NA	2.4587e-81	2.00706
PAMM1b	z	170	HIVEP1_170	NA	1.3756e-79	2.89859
PAMM1b	z	824	HIVEP3_824	NA	1.3756e-79	2.89859
PAMM1b	z	718	RELB_718	NA	9.17641e-78	3.47541
PAMM1b	z	686	NR4A2_686	NA	1.95842e-76	2.0554
PAMM1b	z	721	REL_721	NA	1.25578e-75	4.0073
PAMM1b	z	441	TGIF2_441	NA	2.53275e-75	1.79446
PAMM1b	z	714	NFKB2_714	NA	5.16406e-75	3.46275
PAMM1b	z	739	SMAD4_739	NA	5.38094e-75	2.20002
PAMM1b	z	669	ESRRB_669	NA	1.3602e-73	1.7567
PAMM1b	z	697	ESRRG_697	NA	1.24681e-72	1.76087
PAMM1b	z	731	RUNX3_731	NA	1.31517e-72	2.10359
PAMM1b	z	182	GLI3_182	NA	1.39854e-72	1.85992
PAMM1b	z	670	NR2C1_670	NA	3.213e-72	1.89132
PAMM1b	z	745	SMAD2_745	NA	9.61405e-72	1.74669
PAMM1b	z	155	CEBPA_155	NA	2.23184e-70	3.78061
PAMM1b	z	263	ZSCAN4_263	NA	2.73234e-70	1.58754
PAMM1b	z	699	AL8445277_699	NA	9.7473e-70	1.85657
PAMM1b	z	700	AL6628245_700	NA	9.7473e-70	1.85657
PAMM1b	z	701	CR7597334_701	NA	9.7473e-70	1.85657
PAMM1b	z	702	CR3545653_702	NA	9.7473e-70	1.85657
PAMM1b	z	703	CR9368773_703	NA	9.7473e-70	1.85657
PAMM1b	z	67	EBF1_67	NA	4.97916e-69	2.50008
PAMM1b	z	609	POU2F2_609	NA	5.76457e-69	1.9097
PAMM1b	z	91	MITF_91	NA	2.50471e-67	2.12501
PAMM1b	z	486	MEIS1_486	NA	1.12819e-66	1.54819
PAMM1b	z	414	HOXA2_414	NA	1.39591e-66	1.47514
PAMM1b	z	865	RORB_865	NA	1.56364e-66	1.55244
PAMM1b	z	705	TP73_705	NA	2.71734e-66	1.62664
PAMM1b	z	841	NR1D2_841	NA	5.49928e-65	1.51923
PAMM1b	z	655	NR1H4_655	NA	9.1102e-65	1.62607
PAMM1b	z	101	TWIST2_101	NA	9.34547e-65	1.5851
PAMM1b	z	162	ZIC2_162	NA	1.75808e-64	1.71081
PAMM1b	z	790	TBX20_790	NA	1.81617e-62	1.48193
PAMM1b	z	492	TGIF2LX_492	NA	5.70096e-62	1.57875
PAMM1b	z	538	TGIF2LY_538	NA	5.70096e-62	1.57875
PAMM1b	z	867	SMAD9_867	NA	9.50698e-62	1.73371
PAMM1b	z	687	NR2F6_687	NA	9.98876e-60	1.53699
PAMM1b	z	23	TFAP4_23	NA	3.5563e-59	1.50072
PAMM1b	z	677	NR5A1_677	NA	8.86013e-59	1.66531
PAMM1b	z	798	THAP1_798	NA	2.65886e-58	1.65962
PAMM1b	z	416	HOXA5_416	NA	3.83921e-58	1.29491
PAMM1b	z	780	TBX21_780	NA	1.33003e-57	1.35061
PAMM1b	z	690	RARG_690	NA	1.48458e-57	1.44025
PAMM1b	z	570	ENSG00000215754_570	NA	6.97294e-57	1.3166
PAMM1b	z	571	ENSG00000217642_571	NA	6.97294e-57	1.3166
PAMM1b	z	572	ENSG00000224558_572	NA	6.97294e-57	1.3166
PAMM1b	z	574	ENSG00000225958_574	NA	6.97294e-57	1.3166
PAMM1b	z	576	ENSG00000226866_576	NA	6.97294e-57	1.3166
PAMM1b	z	578	DUX4L5_578	NA	6.97294e-57	1.3166
PAMM1b	z	579	ENSG00000227522_579	NA	6.97294e-57	1.3166
PAMM1b	z	580	DUX4L2_580	NA	6.97294e-57	1.3166
PAMM1b	z	581	DUX4L3_581	NA	6.97294e-57	1.3166
PAMM1b	z	582	DUX4L6_582	NA	6.97294e-57	1.3166
PAMM1b	z	583	ENSG00000228710_583	NA	6.97294e-57	1.3166
PAMM1b	z	585	CT4768282_585	NA	6.97294e-57	1.3166
PAMM1b	z	586	ENSG00000230380_586	NA	6.97294e-57	1.3166
PAMM1b	z	587	ENSG00000230776_587	NA	6.97294e-57	1.3166
PAMM1b	z	588	AL5921702_588	NA	6.97294e-57	1.3166
PAMM1b	z	590	ENSG00000232923_590	NA	6.97294e-57	1.3166
PAMM1b	z	591	ENSG00000233294_591	NA	6.97294e-57	1.3166
PAMM1b	z	592	ENSG00000233361_592	NA	6.97294e-57	1.3166
PAMM1b	z	593	ENSG00000233698_593	NA	6.97294e-57	1.3166
PAMM1b	z	594	ENSG00000233794_594	NA	6.97294e-57	1.3166
PAMM1b	z	596	ENSG00000234550_596	NA	6.97294e-57	1.3166
PAMM1b	z	598	ENSG00000236207_598	NA	6.97294e-57	1.3166
PAMM1b	z	601	ENSG00000237516_601	NA	6.97294e-57	1.3166
PAMM1b	z	602	ENSG00000250589_602	NA	6.97294e-57	1.3166
PAMM1b	z	603	DUX4_603	NA	6.97294e-57	1.3166
PAMM1b	z	859	DUX1_859	NA	6.97294e-57	1.3166
PAMM1b	z	860	DUX3_860	NA	6.97294e-57	1.3166
PAMM1b	z	564	DUXA_564	NA	8.99751e-57	1.35175
PAMM1b	z	58	FERD3L_58	NA	1.51942e-55	1.44706
PAMM1b	z	672	THRA_672	NA	2.15214e-55	1.3191
PAMM1b	z	461	HOXD3_461	NA	2.27016e-55	1.24836
PAMM1b	z	791	TBX10_791	NA	2.78907e-54	1.29923
PAMM1b	z	688	HNF4G_688	NA	5.84877e-54	1.57257
PAMM1b	z	844	ATOH1_844	NA	1.06758e-53	1.83454
PAMM1b	z	167	GLI2_167	NA	6.24312e-53	1.42198
PAMM1b	z	667	NR5A2_667	NA	7.03809e-53	1.48568
PAMM1b	z	46	TCF15_46	NA	9.05907e-53	1.24633
PAMM1b	z	93	SCXB_93	NA	9.05907e-53	1.24633
PAMM1b	z	96	SCXA_96	NA	9.05907e-53	1.24633
PAMM1b	z	186	GLI1_186	NA	3.93249e-52	1.53251
PAMM1b	z	109	XBP1_109	NA	4.97017e-52	1.31991
PAMM1b	z	704	TP63_704	NA	3.66969e-51	1.31077
PAMM1b	z	684	THRB_684	NA	5.86537e-51	1.2906
PAMM1b	z	658	RORA_658	NA	1.13574e-50	1.25482
PAMM1b	z	152	CEBPD_152	NA	1.44055e-49	2.57192
PAMM1b	z	140	CEBPB_140	NA	3.49338e-49	2.78668
PAMM1b	z	176	ZNF423_176	NA	3.98311e-49	1.29292
PAMM1b	z	656	NR1H3_656	NA	6.04772e-48	1.1989
PAMM1b	z	674	NR1H2_674	NA	6.04772e-48	1.1989
PAMM1b	z	160	HIVEP2_160	NA	7.8698e-48	1.30716
PAMM1b	z	3	TFAP2C_3	NA	6.63995e-46	1.47216
PAMM1b	z	662	HNF4A_662	NA	2.15466e-45	1.33098
PAMM1b	z	395	HOXA11_395	NA	3.05831e-45	1.08167
PAMM1b	z	781	TBX5_781	NA	1.31682e-44	1.29524
PAMM1b	z	804	EP300_804	NA	1.17661e-43	1.02144
PAMM1b	z	471	MEIS2_471	NA	1.29672e-43	1.06648
PAMM1b	z	103	MGA_103	NA	4.02133e-43	1.26929
PAMM1b	z	679	RXRG_679	NA	2.33354e-42	1.17381
PAMM1b	z	698	RXRB_698	NA	4.02681e-42	1.17157
PAMM1b	z	541	TGIF1_541	NA	1.03565e-41	0.993116
PAMM1b	z	224	ZNF691_224	NA	2.94556e-41	1.08022
PAMM1b	z	215	ZIC3_215	NA	6.18776e-41	1.33469
PAMM1b	z	448	HOXB1_448	NA	1.30943e-40	1.16536
PAMM1b	z	36	EPAS1_36	NA	2.02217e-40	1.10633
PAMM1b	z	208	KLF4_208	NA	2.45968e-39	1.45734
PAMM1b	z	680	NR1I3_680	NA	3.21933e-39	1.03776
PAMM1b	z	70	PTF1A_70	NA	4.3617e-39	1.07058
PAMM1b	z	681	RORC_681	NA	4.3617e-39	0.996852
PAMM1b	z	527	IRX2_527	NA	5.59505e-39	0.951456
PAMM1b	z	708	PAX1_708	NA	9.93527e-39	0.93188
PAMM1b	z	695	RXRA_695	NA	1.29528e-38	1.11795
PAMM1b	z	789	T_789	NA	2.82783e-38	1.00656
PAMM1b	z	664	PPARD_664	NA	5.97811e-38	1.10536
PAMM1b	z	268	SNAI3_268	NA	6.04123e-38	0.906699
PAMM1b	z	107	CEBPE_107	NA	4.83481e-37	1.66834
PAMM1b	z	595	ENSG00000234254_595	NA	1.46765e-36	0.907157
PAMM1b	z	614	POU2F1_614	NA	2.57744e-36	1.14915
PAMM1b	z	710	PAX9_710	NA	8.85744e-36	0.906396
PAMM1b	z	531	AC0125311_531	NA	2.56681e-35	0.915215
PAMM1b	z	863	HOXA4_863	NA	2.56681e-35	0.915215
PAMM1b	z	539	IRX5_539	NA	3.73876e-34	0.877387
PAMM1b	z	131	CREB3L1_131	NA	1.15061e-33	0.95855
PAMM1b	z	849	ZNF187_849	NA	1.66208e-33	0.905301
PAMM1b	z	749	CIC_749	NA	8.77869e-33	1.26862
PAMM1b	z	197	IKZF4_197	NA	9.87677e-33	1.03822
PAMM1b	z	270	IKZF1_270	NA	9.87677e-33	1.03822
PAMM1b	z	787	TBX19_787	NA	5.04651e-32	0.858557
PAMM1b	z	709	PAX5_709	NA	8.12477e-32	0.866824
PAMM1b	z	319	BRCA1_319	NA	2.54008e-31	0.849467
PAMM1b	z	171	MZF1_171	NA	3.14767e-31	1.06704
PAMM1b	z	696	PPARA_696	NA	4.44559e-31	0.913907
PAMM1b	z	513	PKNOX2_513	NA	5.5614e-31	1.15152
PAMM1b	z	392	TFCP2_392	NA	6.20906e-31	0.90803
PAMM1b	z	743	SMAD3_743	NA	1.24573e-30	0.870839
PAMM1b	z	663	VDR_663	NA	4.4447e-30	0.881182
PAMM1b	z	217	ZNF333_217	NA	5.83392e-30	0.794214
PAMM1b	z	613	POU2F3_613	NA	6.08213e-30	1.06831
PAMM1b	z	622	POU5F1B_622	NA	6.08213e-30	1.06831
PAMM1b	z	444	HOXB8_444	NA	1.56919e-29	0.824031
PAMM1b	z	128	CEBPG_128	NA	1.01892e-28	1.53886
PAMM1b	z	399	HOXC8_399	NA	1.15841e-28	0.78235
PAMM1b	z	752	HBP1_752	NA	1.77941e-28	0.784265
PAMM1b	z	497	PKNOX1_497	NA	1.05495e-27	1.05341
PAMM1b	z	248	INSM1_248	NA	1.6201e-27	0.878062
PAMM1b	z	446	HOXB7_446	NA	3.62694e-27	0.755718
PAMM1b	z	740	NFIC_740	NA	4.39496e-27	0.815102
PAMM1b	z	746	SOX8_746	NA	1.17542e-26	0.726415
PAMM1b	z	476	NKX21_476	NA	1.18036e-26	0.851241
PAMM1b	z	144	MAF_144	NA	1.84638e-25	1.07088
PAMM1b	z	193	ZNF410_193	NA	4.23946e-25	0.693694
PAMM1b	z	511	HDX_511	NA	4.6585e-25	0.71594
PAMM1b	z	228	GFI1B_228	NA	1.10707e-24	0.751168
PAMM1b	z	427	HOXB6_427	NA	1.24652e-24	0.741767
PAMM1b	z	683	NR6A1_683	NA	1.80753e-24	0.864335
PAMM1b	z	150	MAFB_150	NA	2.25023e-23	0.921968
PAMM1b	z	411	MEIS3_411	NA	3.24321e-23	0.710956
PAMM1b	z	246	OVOL1_246	NA	5.23038e-23	0.68441
PAMM1b	z	648	MYB_648	NA	5.89004e-23	0.678245
PAMM1b	z	1	TFAP2B_1	NA	1.84116e-22	0.812739
PAMM1b	z	260	ZNF238_260	NA	8.01355e-22	0.765055
PAMM1b	z	261	ZBTB42_261	NA	8.01355e-22	0.765055
PAMM1b	z	84	ATOH7_84	NA	5.01958e-21	0.708557
PAMM1b	z	491	HHEX_491	NA	6.6938e-21	0.650619
PAMM1b	z	80	NHLH2_80	NA	5.48525e-20	0.788713
PAMM1b	z	858	TFCP2L1_858	NA	8.09428e-20	0.625631
PAMM1b	z	621	POU5F1_621	NA	9.66271e-20	0.595845
PAMM1b	z	135	CR7538031_135	NA	6.53026e-19	0.739962
PAMM1b	z	151	ATF6B_151	NA	6.53026e-19	0.739962
PAMM1b	z	153	CR9257962_153	NA	6.53026e-19	0.739962
PAMM1b	z	154	AL6628286_154	NA	6.53026e-19	0.739962
PAMM1b	z	619	POU3F4_619	NA	7.08303e-19	0.747629
PAMM1b	z	836	AL7735441_836	NA	7.86781e-19	0.574949
PAMM1b	z	837	CR3882292_837	NA	7.86781e-19	0.574949
PAMM1b	z	838	AL6628334_838	NA	7.86781e-19	0.574949
PAMM1b	z	839	CR7598154_839	NA	7.86781e-19	0.574949
PAMM1b	z	840	BX0885802_840	NA	7.86781e-19	0.574949
PAMM1b	z	864	CR8477943_864	NA	7.86781e-19	0.574949
PAMM1b	z	43	NEUROG3_43	NA	7.8962e-19	0.620336
PAMM1b	z	612	POU6F2_612	NA	8.89238e-19	0.602743
PAMM1b	z	120	BATF3_120	NA	1.23211e-18	0.917896
PAMM1b	z	291	RBPJ_291	NA	5.66501e-18	0.635666
PAMM1b	z	321	ETV7_321	NA	1.46144e-17	0.789527
PAMM1b	z	74	NHLH1_74	NA	2.06008e-17	0.716081
PAMM1b	z	818	LYL1_818	NA	2.06008e-17	0.716081
PAMM1b	z	45	BHLHE23_45	NA	9.79692e-17	0.593906
PAMM1b	z	78	MLXIP_78	NA	1.64281e-16	0.581583
PAMM1b	z	81	NEUROG2_81	NA	1.88693e-16	0.557945
PAMM1b	z	788	EOMES_788	NA	2.18281e-16	0.610476
PAMM1b	z	196	EGR2_196	NA	3.20983e-16	0.744495
PAMM1b	z	213	ZIC1_213	NA	6.68013e-16	0.64756
PAMM1b	z	175	KLF5_175	NA	7.43275e-16	0.807989
PAMM1b	z	820	NEUROD4_820	NA	9.03559e-16	0.5584
PAMM1b	z	821	NEUROD6_821	NA	9.03559e-16	0.5584
PAMM1b	z	494	HOXB13_494	NA	9.23058e-16	0.557341
PAMM1b	z	72	NPAS2_72	NA	1.04902e-15	0.61941
PAMM1b	z	236	HIC2_236	NA	1.09667e-15	0.707661
PAMM1b	z	549	HOXB4_549	NA	2.62855e-15	0.538217
PAMM1b	z	706	TP53_706	NA	3.80137e-15	0.566379
PAMM1b	z	405	HOXA9_405	NA	3.10024e-14	0.528974
PAMM1b	z	53	CLOCK_53	NA	3.56172e-14	0.523854
PAMM1b	z	108	CREM_108	NA	7.7943e-14	0.845468
PAMM1b	z	104	CREB3L3_104	NA	1.94231e-13	0.906582
PAMM1b	z	111	CREB3_111	NA	1.94231e-13	0.906582
PAMM1b	z	126	CREB3L4_126	NA	1.94231e-13	0.906582
PAMM1b	z	52	MYCN_52	NA	3.19213e-13	0.565733
PAMM1b	z	259	EGR3_259	NA	3.90742e-13	0.578412
PAMM1b	z	200	RREB1_200	NA	8.43529e-13	0.595561
PAMM1b	z	846	KLF2_846	NA	1.67951e-12	1.1064
PAMM1b	z	785	TBX3_785	NA	2.481e-12	0.54481
PAMM1b	z	617	POU3F2_617	NA	4.42073e-12	0.45418
PAMM1b	z	181	ZKSCAN1_181	NA	5.75523e-12	0.481624
PAMM1b	z	168	REST_168	NA	7.37862e-12	0.681578
PAMM1b	z	127	CREB5_127	NA	8.70183e-12	0.862489
PAMM1b	z	682	NR1I2_682	NA	3.13648e-11	0.503034
PAMM1b	z	116	ATF6_116	NA	3.33477e-11	0.587117
PAMM1b	z	31	SIM1_31	NA	4.29754e-11	0.436454
PAMM1b	z	49	NPAS1_49	NA	4.29754e-11	0.436454
PAMM1b	z	59	NPAS3_59	NA	4.29754e-11	0.436454
PAMM1b	z	61	SIM2_61	NA	4.29754e-11	0.436454
PAMM1b	z	102	ENSG00000250811_102	NA	4.29754e-11	0.436454
PAMM1b	z	472	RAX_472	NA	7.22196e-11	0.503166
PAMM1b	z	42	TWIST1_42	NA	1.02051e-10	0.733397
PAMM1b	z	77	NPAS4_77	NA	1.3318e-10	0.397367
PAMM1b	z	783	TBX2_783	NA	3.07167e-10	0.463184
PAMM1b	z	390	GCM1_390	NA	4.27883e-10	0.434738
PAMM1b	z	112	HLF_112	NA	4.74378e-10	0.618025
PAMM1b	z	782	TBX15_782	NA	8.29276e-10	0.435111
PAMM1b	z	869	TBX18_869	NA	8.29276e-10	0.435111
PAMM1b	z	870	TBX22_870	NA	8.29276e-10	0.435111
PAMM1b	z	41	MYOG_41	NA	8.95116e-10	0.556702
PAMM1b	z	85	BHLHA15_85	NA	1.60345e-09	0.4474
PAMM1b	z	562	HOXC5_562	NA	1.78891e-09	0.419995
PAMM1b	z	274	MTF1_274	NA	2.2429e-09	0.428774
PAMM1b	z	138	ATF7_138	NA	3.39388e-09	0.70892
PAMM1b	z	256	ZNF354C_256	NA	3.40614e-09	0.483677
PAMM1b	z	665	NR2E1_665	NA	4.68107e-09	0.554355
PAMM1b	z	765	SOX14_765	NA	5.44817e-09	0.388259
PAMM1b	z	73	NEUROD2_73	NA	7.59005e-09	0.409733
PAMM1b	z	554	DBX2_554	NA	1.62968e-08	0.411022
PAMM1b	z	189	KLF7_189	NA	1.64375e-08	0.884173
PAMM1b	z	428	HNF1B_428	NA	1.99831e-08	0.385534
PAMM1b	z	666	NR3C1_666	NA	1.99831e-08	0.452899
PAMM1b	z	55	MYC_55	NA	2.23035e-08	0.40544
PAMM1b	z	383	GATA1_383	NA	2.37663e-08	0.398888
PAMM1b	z	271	ZBTB6_271	NA	2.76841e-08	0.408035
PAMM1b	z	146	MAFA_146	NA	3.42414e-08	0.430988
PAMM1b	z	764	SOX17_764	NA	4.5622e-08	0.377159
PAMM1b	z	90	OLIG1_90	NA	1.14894e-07	0.370562
PAMM1b	z	685	NR3C2_685	NA	1.57037e-07	0.359914
PAMM1b	z	417	HOXA6_417	NA	1.9901e-07	0.354217
PAMM1b	z	550	NKX25_550	NA	2.19543e-07	0.436286
PAMM1b	z	660	PGR_660	NA	2.38514e-07	0.36326
PAMM1b	z	242	SCRT1_242	NA	4.42555e-07	0.394798
PAMM1b	z	5	TFAP2A_5	NA	9.85584e-07	0.32132
PAMM1b	z	219	ZNF75A_219	7.91409	1.2959e-06	0.311348
PAMM1b	z	272	ZNF75D_272	7.91409	1.2959e-06	0.311348
PAMM1b	z	851	ZNF75C_851	7.91409	1.2959e-06	0.311348
PAMM1b	z	453	HOXC11_453	NA	1.73694e-06	0.318842
PAMM1b	z	79	OLIG3_79	NA	1.89865e-06	0.319653
PAMM1b	z	307	DMRT2_307	NA	2.32317e-06	0.306493
PAMM1b	z	726	RFX1_726	NA	2.86567e-06	0.312736
PAMM1b	z	506	EN2_506	NA	4.58011e-06	0.318293
PAMM1b	z	786	TBR1_786	NA	5.25531e-06	0.304883
PAMM1b	z	611	POU4F3_611	NA	6.17283e-06	0.305269
PAMM1b	z	225	ZNF589_225	NA	8.8477e-06	0.309564
PAMM1b	z	526	IRX1_526	NA	9.58504e-06	0.280465
PAMM1b	z	542	IRX3_542	NA	9.58504e-06	0.280465
PAMM1b	z	842	MYF5_842	2.80108	1.0424e-05	0.326528
PAMM1b	z	207	EGR4_207	NA	4.28535e-05	0.345916
PAMM1b	z	100	OLIG2_100	NA	5.06965e-05	0.268337
PAMM1b	z	480	SIX3_480	NA	5.73908e-05	0.295397
PAMM1b	z	843	ASCL1_843	2.06359	6.9836e-05	0.326478
PAMM1b	z	254	HIC1_254	2.11788	7.01889e-05	0.321919
PAMM1b	z	654	C11orf9_654	NA	7.53406e-05	0.307619
PAMM1b	z	240	ZNF282_240	NA	7.57198e-05	0.241389
PAMM1b	z	164	ZNF76_164	NA	8.91951e-05	0.333042
PAMM1b	z	529	HOXB9_529	NA	0.000199509	0.252015
PAMM1b	z	33	HAND1_33	NA	0.000204433	0.269083
PAMM1b	z	66	HAND2_66	NA	0.000204433	0.269083
PAMM1b	z	620	POU3F3_620	NA	0.000207577	0.333834
PAMM1b	z	436	TLX2_436	NA	0.000361167	0.237766
PAMM1b	z	247	SP3_247	-2.02485	0.000432767	0.367467
PAMM1b	z	89	ASCL2_89	1.81374	0.000440202	0.286088
PAMM1b	z	555	PBX1_555	NA	0.00105052	0.206519
PAMM1b	z	282	SCRT2_282	NA	0.00131218	0.235973
PAMM1b	z	40	MXI1_40	NA	0.00137279	0.262648
PAMM1b	z	584	ENSG00000229544_584	NA	0.00148344	0.235553
PAMM1b	z	465	HOXD13_465	NA	0.0015658	0.228658
PAMM1b	z	87	NEUROG1_87	10.5746	0.00159994	0.210664
PAMM1b	z	48	MYOD1_48	1.55018	0.00162107	0.355646
PAMM1b	z	615	POU4F2_615	NA	0.00254494	0.192409
PAMM1b	z	388	GATA2_388	NA	0.00261735	0.233884
PAMM1b	z	761	SOX13_761	NA	0.00302984	0.180782
PAMM1b	z	190	PLAGL1_190	1.42105	0.00363691	0.241224
PAMM1b	z	753	BBX_753	NA	0.00380964	0.213933
PAMM1b	z	384	GATA3_384	NA	0.0129076	0.194567
PAMM1b	z	776	STAT6_776	NA	0.0147111	0.180138
PAMM1b	z	39	TCF21_39	1.33837	0.0151885	0.177577
PAMM1b	z	92	ENSG00000187728_92	1.33837	0.0151885	0.177577
PAMM1b	z	86	BHLHE22_86	NA	0.0192333	0.158601
PAMM1b	z	19	HES2_19	NA	0.0195178	0.157135
PAMM1b	z	304	DMRT3_304	NA	0.0216929	0.187137
PAMM1b	z	148	MAFG_148	NA	0.0217277	0.282416
PAMM1b	z	796	TEAD1_796	3.81546	0.023927	0.165484
PAMM1b	z	183	GLIS3_183	3.21507	0.0284388	0.162301
PAMM1b	z	4	TFAP2E_4	NA	0.0289067	0.169969
PAMM1b	z	249	ZBTB4_249	NA	0.035077	0.134226
PAMM1b	z	507	UNCX_507	NA	0.0387783	0.149554
PAMM1b	z	466	MNX1_466	NA	0.0398079	0.135558
PAMM1b	z	604	PAX6_604	NA	0.0435271	0.121905
PAMM1b	z	608	PAX3_608	-3.0028	0.0461967	0.165054
HBC	z	202	ZNF384_202	NA	2.11776e-98	2.35896
HBC	z	715	NFATC4_715	NA	2.32677e-97	2.18983
HBC	z	713	NFATC3_713	NA	3.82402e-93	2.22768
HBC	z	809	FUBP1_809	NA	1.44938e-88	2.68428
HBC	z	371	FOXE1_371	NA	1.62507e-87	2.20502
HBC	z	6	ARID3A_6	NA	3.53285e-87	2.81473
HBC	z	716	NFATC2_716	NA	1.02923e-85	1.95949
HBC	z	2	TFAP2D_2	NA	1.32673e-85	2.07371
HBC	z	640	MEF2C_640	NA	2.90864e-85	2.20706
HBC	z	239	ZNF35_239	NA	5.87477e-80	1.94122
HBC	z	639	MEF2A_639	NA	9.26422e-78	2.11843
HBC	z	642	MEF2D_642	NA	2.5087e-77	2.05835
HBC	z	638	AC0021266_638	NA	2.13514e-73	2.07066
HBC	z	643	MEF2B_643	NA	2.13514e-73	2.07066
HBC	z	293	ONECUT2_293	NA	2.16633e-73	1.83796
HBC	z	123	NRL_123	NA	1.09111e-72	1.97212
HBC	z	12	HMGA1_12	NA	1.12994e-72	2.24828
HBC	z	198	CTCFL_198	NA	9.0301e-72	3.33229
HBC	z	296	ONECUT3_296	NA	7.86864e-71	1.81239
HBC	z	295	ONECUT1_295	NA	2.88139e-70	1.76711
HBC	z	377	FOXD3_377	NA	4.01884e-69	1.4909
HBC	z	350	FOXJ2_350	NA	4.11102e-68	1.57453
HBC	z	317	E2F6_317	NA	6.4782e-67	1.45964
HBC	z	568	HOMEZ_568	NA	1.57847e-64	1.45184
HBC	z	815	CPEB1_815	NA	3.10183e-63	1.68122
HBC	z	720	NFATC1_720	NA	7.35506e-63	1.38528
HBC	z	355	FOXA2_355	NA	8.49805e-63	1.31594
HBC	z	373	FOXO4_373	NA	3.27448e-62	1.37714
HBC	z	365	FOXI1_365	NA	2.40422e-61	1.48983
HBC	z	771	SRY_771	NA	4.06278e-61	1.38492
HBC	z	366	FOXA3_366	NA	7.97362e-59	1.3108
HBC	z	367	FOXB1_367	NA	6.4635e-58	1.23411
HBC	z	375	FOXI2_375	NA	7.56622e-58	1.39297
HBC	z	301	DNMT1_301	NA	4.67393e-57	1.05744
HBC	z	352	FOXM1_352	NA	1.25788e-56	1.41228
HBC	z	629	IRF1_629	NA	7.99809e-56	2.03241
HBC	z	346	ENSG00000235187_346	4.18606	1.34987e-54	1.60877
HBC	z	349	FOXC1_349	NA	2.03952e-54	1.18906
HBC	z	333	EHF_333	4.81988	2.48647e-54	1.66751
HBC	z	645	MECP2_645	NA	4.16214e-54	1.09679
HBC	z	10	ARID3C_10	NA	2.98508e-53	1.37099
HBC	z	537	HOXD8_537	NA	3.47292e-52	1.87043
HBC	z	297	LIN54_297	NA	6.83484e-52	1.18302
HBC	z	504	PITX2_504	NA	7.22674e-52	1.93606
HBC	z	177	CTCF_177	NA	7.67618e-51	3.02072
HBC	z	324	ETV2_324	4.33875	1.84034e-50	1.3515
HBC	z	372	FOXS1_372	NA	3.17373e-50	1.19159
HBC	z	311	E2F2_311	NA	1.01608e-49	1.24877
HBC	z	812	BPTF_812	NA	5.04107e-49	1.26322
HBC	z	342	ELF3_342	3.57524	6.2294e-49	1.50797
HBC	z	313	E2F3_313	NA	1.31209e-48	1.19861
HBC	z	374	FOXD2_374	NA	3.08504e-48	1.10824
HBC	z	323	ELF4_323	3.71781	3.00149e-47	1.55075
HBC	z	502	NKX61_502	NA	7.79786e-47	1.17624
HBC	z	814	TOPORS_814	NA	9.69478e-44	1.54123
HBC	z	318	E2F4_318	NA	1.10756e-42	1.12205
HBC	z	351	FOXF1_351	NA	3.26019e-42	1.0364
HBC	z	830	FOXD4_830	NA	1.224e-41	0.99775
HBC	z	831	FOXD4L1_831	NA	1.224e-41	0.99775
HBC	z	853	FOXJ1_853	NA	1.224e-41	0.99775
HBC	z	779	STAT5B_779	NA	9.57362e-41	0.957524
HBC	z	463	HOXD10_463	NA	4.14334e-40	1.04615
HBC	z	302	TET1_302	NA	1.23564e-39	0.930916
HBC	z	379	FOXO6_379	NA	2.75776e-39	0.925011
HBC	z	848	ZFP42_848	3.08173	1.10604e-38	1.38669
HBC	z	334	ELF5_334	3.77237	1.53886e-38	1.47165
HBC	z	866	SMAD5_866	NA	1.68803e-38	0.857884
HBC	z	257	ZNF713_257	NA	2.99048e-38	0.968045
HBC	z	343	FEV_343	2.76109	4.09382e-38	1.29388
HBC	z	777	STAT3_777	NA	3.26786e-37	0.947704
HBC	z	345	ETV4_345	2.72873	3.83165e-37	1.20074
HBC	z	245	HINFP_245	NA	6.10175e-37	0.903572
HBC	z	748	HMG20B_748	NA	3.93934e-36	1.00691
HBC	z	327	ELK3_327	2.57961	8.51902e-36	1.25718
HBC	z	644	MBD2_644	NA	1.24417e-35	0.777482
HBC	z	335	ETV6_335	4.48905	2.09125e-35	1.29371
HBC	z	331	ELK1_331	2.56616	2.85201e-35	1.27175
HBC	z	314	E2F8_314	NA	1.17822e-34	0.895226
HBC	z	232	SP2_232	5.89047	7.18116e-34	1.03695
HBC	z	339	ERG_339	2.53187	2.17281e-33	1.1625
HBC	z	364	FOXK1_364	NA	4.18467e-33	0.894513
HBC	z	381	KIAA0415_381	NA	4.18467e-33	0.894513
HBC	z	187	BCL6_187	NA	5.47089e-33	0.83075
HBC	z	25	TCFL5_25	NA	1.6669e-32	0.972341
HBC	z	258	ZBTB7A_258	NA	2.03956e-32	0.738586
HBC	z	315	E2F5_315	NA	4.3104e-32	0.910094
HBC	z	328	ETV3_328	2.3543	4.55729e-32	1.12359
HBC	z	773	STAT1_773	NA	1.48797e-31	0.868532
HBC	z	188	ZBTB47_188	NA	1.55268e-31	0.829134
HBC	z	278	ZNF652_278	NA	1.55268e-31	0.829134
HBC	z	316	E2F7_316	NA	4.45623e-31	0.846727
HBC	z	329	ELF1_329	2.50187	8.66724e-31	1.28031
HBC	z	693	NR2C2_693	3.45251	5.37701e-30	0.9695
HBC	z	363	FOXQ1_363	NA	2.97099e-29	0.810841
HBC	z	380	FOXB2_380	NA	3.56125e-29	0.773219
HBC	z	173	YY1_173	2.46707	3.95874e-29	1.12685
HBC	z	299	KDM2B_299	NA	7.25348e-29	0.777758
HBC	z	29	MLX_29	3.66879	8.07863e-29	0.931397
HBC	z	320	ETV1_320	2.40697	1.24686e-28	1.07701
HBC	z	298	CGBP_298	NA	2.20301e-28	0.771563
HBC	z	229	ZNF219_229	NA	2.25952e-28	0.848967
HBC	z	332	ETS1_332	2.26131	2.26093e-28	1.06174
HBC	z	294	CUX1_294	NA	2.43646e-28	0.862139
HBC	z	353	FOXP1_353	NA	2.56682e-28	0.794023
HBC	z	358	FOXP4_358	NA	2.56682e-28	0.794023
HBC	z	361	FOXO1_361	NA	2.56682e-28	0.794023
HBC	z	368	FOXG1_368	NA	2.56682e-28	0.794023
HBC	z	267	SP1_267	3.39893	4.37332e-28	0.905197
HBC	z	774	STAT5A_774	NA	4.84039e-28	0.774162
HBC	z	341	ELK4_341	2.34089	6.49107e-28	1.10196
HBC	z	354	FOXO3_354	NA	8.57902e-28	0.761546
HBC	z	376	FOXE3_376	NA	8.57902e-28	0.761546
HBC	z	382	FOXD1_382	NA	8.57902e-28	0.761546
HBC	z	767	SOX11_767	NA	8.88478e-28	0.804764
HBC	z	359	FOXF2_359	NA	1.58989e-27	0.787114
HBC	z	325	ERF_325	2.17694	2.65769e-27	1.01875
HBC	z	338	GABPA_338	2.27346	3.88825e-27	1.1585
HBC	z	625	HSFY2_625	NA	1.2023e-26	0.802013
HBC	z	626	HSFY1_626	NA	1.2023e-26	0.802013
HBC	z	348	FOXP3_348	NA	2.433e-26	0.756513
HBC	z	832	FOXD4L3_832	NA	2.433e-26	0.756513
HBC	z	833	FOXD4L5_833	NA	2.433e-26	0.756513
HBC	z	834	FOXD4L6_834	NA	2.433e-26	0.756513
HBC	z	856	FOXD4L4_856	NA	2.433e-26	0.756513
HBC	z	857	FOXD4L2_857	NA	2.433e-26	0.756513
HBC	z	468	BARX1_468	NA	4.30223e-26	0.775345
HBC	z	8	ARID3B_8	NA	9.99748e-26	0.821055
HBC	z	337	FLI1_337	2.06487	4.44443e-25	0.992253
HBC	z	347	ETV5_347	2.17208	6.21312e-25	0.972596
HBC	z	443	NKX23_443	NA	8.51067e-25	0.74063
HBC	z	15	MLXIPL_15	3.05585	2.81533e-24	0.84101
HBC	z	540	SIX5_540	2.41971	2.83726e-24	0.972834
HBC	z	778	STAT2_778	NA	1.55658e-23	1.02315
HBC	z	652	MYPOP_652	NA	1.58619e-23	0.811009
HBC	z	400	BARX2_400	NA	1.9421e-23	0.747256
HBC	z	437	OTX1_437	NA	2.12101e-23	0.647776
HBC	z	515	OTX2_515	NA	2.54389e-23	0.688327
HBC	z	292	CUX2_292	NA	2.63291e-23	0.8055
HBC	z	759	SOX3_759	NA	3.89431e-23	0.705645
HBC	z	605	PAX7_605	NA	1.72395e-22	0.727849
HBC	z	312	E2F1_312	NA	7.78578e-22	0.663628
HBC	z	829	FOXN3_829	NA	2.15438e-21	0.662516
HBC	z	854	FOXN2_854	NA	2.15438e-21	0.662516
HBC	z	855	FOXL2_855	NA	2.15438e-21	0.662516
HBC	z	524	HOXD12_524	NA	4.57317e-21	0.683991
HBC	z	484	BARHL2_484	NA	8.06287e-21	0.672562
HBC	z	13	HMGA2_13	NA	8.72476e-21	0.662696
HBC	z	344	SPIC_344	NA	1.90503e-20	1.1479
HBC	z	136	ATF5_136	NA	2.51424e-20	0.729203
HBC	z	793	TBP_793	NA	2.65671e-20	0.641546
HBC	z	166	ZFY_166	NA	2.84226e-20	0.653214
HBC	z	630	IRF3_630	NA	4.45527e-20	0.904319
HBC	z	9	ARID5A_9	NA	5.05762e-20	0.680666
HBC	z	289	CENPB_289	NA	1.38307e-19	0.650813
HBC	z	148	MAFG_148	NA	2.72724e-19	0.901605
HBC	z	627	HSF1_627	NA	5.99981e-19	0.669218
HBC	z	560	DMBX1_560	NA	6.12794e-19	0.595319
HBC	z	775	STAT4_775	NA	1.90424e-18	0.591605
HBC	z	635	IRF7_635	NA	2.04248e-18	0.709487
HBC	z	794	TBPL2_794	NA	2.16917e-18	0.628563
HBC	z	64	TCF23_64	NA	3.70312e-18	0.664813
HBC	z	44	BHLHE41_44	3.85996	3.70732e-18	0.681545
HBC	z	760	LEF1_760	NA	4.28013e-18	0.561413
HBC	z	650	SMARCC2_650	2.09083	1.40169e-17	0.666342
HBC	z	141	DDIT3_141	NA	1.59584e-17	0.626739
HBC	z	378	FOXJ3_378	NA	1.60991e-17	0.608883
HBC	z	356	FOXP2_356	NA	1.69408e-17	0.604921
HBC	z	797	TEAD4_797	NA	2.54326e-17	0.591574
HBC	z	284	YY2_284	1.72146	8.36055e-17	0.762334
HBC	z	330	SPDEF_330	1.95963	4.90925e-16	0.637231
HBC	z	623	HSF2_623	NA	5.10671e-16	0.620054
HBC	z	517	NKX31_517	NA	5.27331e-16	0.569292
HBC	z	203	ZBTB1_203	NA	6.77807e-16	0.560151
HBC	z	653	MYBL1_653	NA	7.36418e-16	0.516719
HBC	z	370	FOXC2_370	NA	1.01934e-15	0.554004
HBC	z	394	ARX_394	NA	1.23148e-15	0.643873
HBC	z	628	IRF6_628	5.38635	2.11859e-15	0.566644
HBC	z	711	LCOR_711	NA	2.21383e-15	0.538588
HBC	z	624	HSF4_624	NA	5.56258e-15	0.605226
HBC	z	16	ARNTL2_16	1.97063	6.9712e-15	0.658594
HBC	z	308	TFDP2_308	2.78244	8.23268e-15	0.60795
HBC	z	309	TFDP3_309	2.78244	8.23268e-15	0.60795
HBC	z	310	TFDP1_310	2.78244	8.23268e-15	0.60795
HBC	z	533	RAX2_533	NA	4.28279e-14	0.538566
HBC	z	556	SHOX_556	NA	4.28279e-14	0.538566
HBC	z	161	SNAI2_161	-7.1861	6.62269e-14	0.720216
HBC	z	647	MYBL2_647	NA	9.30525e-14	0.517847
HBC	z	561	HOXC6_561	NA	1.40575e-13	0.508823
HBC	z	805	NRF1_805	1.55089	1.77789e-13	0.71959
HBC	z	485	LHX9_485	3.22702	2.40552e-13	0.511291
HBC	z	519	PRRX2_519	3.22702	2.40552e-13	0.511291
HBC	z	521	SHOX2_521	3.22702	2.40552e-13	0.511291
HBC	z	536	ISX_536	3.22702	2.40552e-13	0.511291
HBC	z	57	ARNT_57	2.49211	3.14277e-13	0.523911
HBC	z	850	ZFP161_850	NA	3.45009e-13	0.48805
HBC	z	607	PAX4_607	NA	9.31661e-13	0.50389
HBC	z	408	VSX1_408	3.68939	1.01432e-12	0.528661
HBC	z	433	NANOG_433	NA	1.1294e-12	0.489978
HBC	z	216	ZBTB7B_216	NA	1.23827e-12	0.498588
HBC	z	473	HNF1A_473	NA	1.26061e-12	0.47563
HBC	z	21	TCF3_21	-2.80456	1.29674e-12	0.7318
HBC	z	424	LHX3_424	NA	1.85584e-12	0.478481
HBC	z	18	TFE3_18	1.61338	2.65388e-12	0.57972
HBC	z	425	TLX1_425	NA	2.74423e-12	0.448928
HBC	z	505	TLX3_505	NA	2.74423e-12	0.448928
HBC	z	747	SOX30_747	NA	3.49366e-12	0.458544
HBC	z	360	FOXK2_360	NA	4.01088e-12	0.481362
HBC	z	490	VENTX_490	NA	9.36203e-12	0.475609
HBC	z	558	HMX2_558	NA	9.6049e-12	0.457968
HBC	z	237	ZNF32_237	NA	1.35295e-11	0.490432
HBC	z	729	RFX6_729	7.64741	1.56905e-11	0.535211
HBC	z	551	POU6F1_551	NA	2.62715e-11	0.434709
HBC	z	410	CRX_410	NA	3.01559e-11	0.431006
HBC	z	754	SOX4_754	NA	3.80719e-11	0.439419
HBC	z	766	SOX7_766	NA	4.29696e-11	0.428786
HBC	z	741	NFIB_741	NA	4.46471e-11	0.512214
HBC	z	742	NFIA_742	NA	4.48168e-11	0.495685
HBC	z	757	SOX15_757	NA	4.51901e-11	0.450819
HBC	z	449	MSX2_449	2.09726	4.70609e-11	0.474632
HBC	z	559	BSX_559	2.09726	4.70609e-11	0.474632
HBC	z	51	BHLHE40_51	2.02273	4.99704e-11	0.528664
HBC	z	340	ETS2_340	2.55448	4.99704e-11	0.572435
HBC	z	266	WT1_266	2.58083	5.55241e-11	0.438031
HBC	z	243	ZNF524_243	NA	5.77665e-11	0.537722
HBC	z	440	PRRX1_440	NA	8.95739e-11	0.472504
HBC	z	478	HLX_478	NA	1.24192e-10	0.442314
HBC	z	738	NFIX_738	NA	1.85418e-10	0.561063
HBC	z	454	HOXC12_454	11.8181	2.33013e-10	0.435929
HBC	z	336	SPIB_336	3.36343	2.42659e-10	0.972999
HBC	z	862	NKX62_862	NA	3.66271e-10	0.449948
HBC	z	553	MIXL1_553	NA	4.23403e-10	0.425594
HBC	z	499	LMX1A_499	NA	2.04352e-09	0.40695
HBC	z	569	HMX1_569	NA	2.1162e-09	0.403258
HBC	z	544	NKX26_544	NA	2.14683e-09	0.403246
HBC	z	82	MSC_82	NA	2.22614e-09	0.512481
HBC	z	223	KLF15_223	NA	4.41902e-09	0.345539
HBC	z	357	FOXA1_357	NA	4.89037e-09	0.386703
HBC	z	303	CXXC1_303	NA	8.24078e-09	0.375375
HBC	z	269	ZBTB3_269	-3.05111	1.12505e-08	0.553597
HBC	z	474	EMX1_474	NA	1.32741e-08	0.431145
HBC	z	736	AIRE_736	NA	1.42507e-08	0.386151
HBC	z	546	GSX2_546	NA	1.55173e-08	0.367365
HBC	z	157	ZEB1_157	-1.32711	1.93253e-08	0.582173
HBC	z	712	PROX1_712	NA	2.14373e-08	0.354112
HBC	z	300	MLL_300	2.10359	2.51849e-08	0.357175
HBC	z	88	FIGLA_88	-1.90033	2.65235e-08	0.570157
HBC	z	445	HOXB5_445	NA	3.42004e-08	0.385254
HBC	z	50	ARNTL_50	1.41117	3.82097e-08	0.480244
HBC	z	657	NR2E3_657	NA	5.29302e-08	0.404697
HBC	z	83	HES7_83	NA	6.04146e-08	0.414618
HBC	z	38	ID3_38	-1.29289	8.07296e-08	0.652526
HBC	z	75	ID4_75	-1.29289	8.07296e-08	0.652526
HBC	z	795	TEAD3_795	NA	1.12247e-07	0.387585
HBC	z	163	PRDM1_163	NA	1.12719e-07	0.442252
HBC	z	280	ZBTB12_280	NA	1.27146e-07	0.324866
HBC	z	281	AL8448538_281	NA	1.27146e-07	0.324866
HBC	z	285	CR7597843_285	NA	1.27146e-07	0.324866
HBC	z	286	CR3882194_286	NA	1.27146e-07	0.324866
HBC	z	287	AL66283413_287	NA	1.27146e-07	0.324866
HBC	z	835	NANOGP1_835	NA	1.27146e-07	0.349251
HBC	z	819	SOHLH2_819	NA	2.71823e-07	0.336832
HBC	z	823	C13orf38SOHLH2_823	NA	2.71823e-07	0.336832
HBC	z	178	MAZ_178	NA	2.76193e-07	0.279359
HBC	z	62	TAL1_62	NA	3.24043e-07	0.446025
HBC	z	822	TAL2_822	NA	3.24043e-07	0.446025
HBC	z	487	DLX1_487	NA	3.73908e-07	0.384332
HBC	z	618	POU3F1_618	NA	7.7383e-07	0.33599
HBC	z	457	NKX24_457	NA	1.118e-06	0.329135
HBC	z	404	PITX1_404	NA	1.49009e-06	0.313362
HBC	z	26	USF2_26	1.08884	1.82597e-06	0.389711
HBC	z	498	LHX8_498	0.922789	1.93943e-06	0.453711
HBC	z	305	DMRT1_305	NA	2.02801e-06	0.29715
HBC	z	95	HES4_95	2.6865	2.07874e-06	0.324521
HBC	z	185	PRDM4_185	NA	2.73616e-06	0.322462
HBC	z	252	ZIC4_252	NA	3.20118e-06	0.342374
HBC	z	402	GSC2_402	NA	3.6089e-06	0.303224
HBC	z	557	HMX3_557	4.22128	3.83099e-06	0.31111
HBC	z	442	VSX2_442	NA	3.87814e-06	0.326026
HBC	z	516	DRGX_516	NA	4.15605e-06	0.322852
HBC	z	397	DLX6_397	4.45657	5.5603e-06	0.325898
HBC	z	97	TCF4_97	-1.19075	5.76647e-06	0.565219
HBC	z	265	ZBTB7C_265	NA	8.25595e-06	0.333248
HBC	z	71	ATOH8_71	-1.58886	1.75337e-05	0.441094
HBC	z	634	IRF2_634	1.56194	1.78648e-05	0.312268
HBC	z	391	GRHL1_391	5.03283	1.9451e-05	0.285831
HBC	z	483	ZFHX3_483	NA	1.9451e-05	0.314796
HBC	z	430	VTN_430	NA	2.25005e-05	0.294056
HBC	z	464	HOXD11_464	NA	2.76184e-05	0.278503
HBC	z	211	PRDM16_211	NA	4.46069e-05	0.260716
HBC	z	451	HOXA7_451	NA	4.68181e-05	0.252863
HBC	z	403	DLX3_403	2.70087	4.95334e-05	0.304935
HBC	z	429	DLX4_429	2.70087	4.95334e-05	0.304935
HBC	z	438	DLX2_438	2.70087	4.95334e-05	0.304935
HBC	z	69	MESP1_69	-0.98218	6.07789e-05	0.430367
HBC	z	94	MESP2_94	-0.98218	6.07789e-05	0.430367
HBC	z	500	EN1_500	2.23715	6.80644e-05	0.266254
HBC	z	807	NFYB_807	0.642847	7.23077e-05	0.677686
HBC	z	39	TCF21_39	NA	8.4974e-05	0.338651
HBC	z	92	ENSG00000187728_92	NA	8.4974e-05	0.338651
HBC	z	496	ISL2_496	NA	8.75613e-05	0.233993
HBC	z	17	AHRR_17	4.494	9.55365e-05	0.254023
HBC	z	28	AHR_28	4.494	9.55365e-05	0.254023
HBC	z	493	ALX3_493	3.8516	0.000155657	0.283684
HBC	z	799	PRKRIR_799	NA	0.000161823	0.250589
HBC	z	30	MYF6_30	NA	0.00017737	0.277806
HBC	z	288	NFYA_288	0.648439	0.00018352	0.581526
HBC	z	156	ENSG00000250542_156	NA	0.000186684	0.240192
HBC	z	450	LHX4_450	NA	0.000195903	0.239111
HBC	z	458	NKX22_458	NA	0.000206826	0.262042
HBC	z	406	LHX5_406	NA	0.000220321	0.277396
HBC	z	469	LHX1_469	NA	0.000220321	0.277396
HBC	z	806	CEBPZ_806	0.586573	0.00028679	0.587663
HBC	z	548	HOXC10_548	3.75546	0.000289579	0.234787
HBC	z	422	LHX2_422	NA	0.000298536	0.295667
HBC	z	852	DMRTC2_852	NA	0.000319979	0.233789
HBC	z	547	HOXC9_547	NA	0.000338137	0.24702
HBC	z	32	TFEB_32	0.73207	0.000390792	0.267343
HBC	z	503	HESX1_503	2.59879	0.00039653	0.27289
HBC	z	522	GSX1_522	4.82142	0.000452941	0.25507
HBC	z	426	PITX3_426	NA	0.000541098	0.230632
HBC	z	477	ZFHX2_477	NA	0.00055714	0.245619
HBC	z	530	OTP_530	NA	0.000616961	0.230994
HBC	z	218	BCL6B_218	NA	0.000620074	0.237465
HBC	z	60	USF1_60	0.794473	0.000628881	0.274612
HBC	z	808	LMO2_808	-1.00685	0.00078378	0.39548
HBC	z	369	FOXL1_369	NA	0.000807709	0.219053
HBC	z	488	HMBOX1_488	3.86552	0.000878652	0.213611
HBC	z	535	PROP1_535	NA	0.00107399	0.267378
HBC	z	56	TCF12_56	-1.64008	0.00114341	0.384665
HBC	z	401	ALX4_401	NA	0.00121507	0.235042
HBC	z	518	PBX3_518	0.52455	0.00126277	0.51559
HBC	z	755	SOX21_755	NA	0.00152233	0.214022
HBC	z	204	FEZF1_204	NA	0.00157497	0.186129
HBC	z	214	FEZF2_214	NA	0.00157497	0.186129
HBC	z	462	HOXD9_462	NA	0.00159825	0.223917
HBC	z	470	GSC_470	NA	0.00162181	0.208866
HBC	z	423	LHX6_423	NA	0.00166346	0.22949
HBC	z	89	ASCL2_89	-3.64625	0.00205676	0.314573
HBC	z	222	ZNF148_222	5.79308	0.00242519	0.167921
HBC	z	98	HES5_98	NA	0.00262536	0.26097
HBC	z	751	SOX10_751	NA	0.00274411	0.186799
HBC	z	396	MEOX1_396	NA	0.00319495	0.190498
HBC	z	525	EMX2_525	NA	0.00352778	0.213473
HBC	z	811	NR0B1_811	NA	0.00356336	0.201037
HBC	z	158	ZFX_158	NA	0.00362003	0.152911
HBC	z	481	LBX1_481	NA	0.00405574	0.163446
HBC	z	132	ATF3_132	0.556032	0.00460589	0.245545
HBC	z	616	POU4F1_616	NA	0.00522922	0.175149
HBC	z	7	ARID5B_7	7.14326	0.00564546	0.20141
HBC	z	772	SOX18_772	NA	0.00678142	0.190144
HBC	z	210	ZIC5_210	-0.865619	0.00746949	0.234068
HBC	z	467	CDX4_467	NA	0.00774885	0.196104
HBC	z	532	HOXB2_532	NA	0.00942192	0.186179
HBC	z	421	MEOX2_421	NA	0.0116467	0.158673
HBC	z	419	EVX1_419	NA	0.0126786	0.198139
HBC	z	520	GBX2_520	1.615	0.0135264	0.135501
HBC	z	192	KLF9_192	1.06698	0.0140322	0.172245
HBC	z	169	MECOM_169	NA	0.0146846	0.17159
HBC	z	735	GMEB2_735	1.17537	0.0178314	0.168935
HBC	z	717	NFAT5_717	2.34179	0.0229608	0.190022
HBC	z	565	DPRX_565	NA	0.0240763	0.146969
HBC	z	420	NOBOX_420	0.940528	0.0243117	0.152243
HBC	z	543	LBX2_543	NA	0.0244002	0.163397
HBC	z	235	ZBTB49_235	2.89966	0.0246672	0.140037
HBC	z	230	ZNF202_230	-0.849999	0.0254802	0.199086
HBC	z	20	MNT_20	4.70495	0.0257872	0.13855
HBC	z	455	ESX1_455	1.2731	0.0264106	0.150501
HBC	z	253	ZNF683_253	1.85569	0.0277983	0.186198
HBC	z	231	ZNF143_231	0.64572	0.0280966	0.200086
HBC	z	750	TCF7_750	-1.53787	0.028774	0.142144
HBC	z	413	HOXA1_413	NA	0.0321706	0.17489
HBC	z	802	HLTF_802	-1.08189	0.0328756	0.131546
HBC	z	412	DLX5_412	NA	0.0413702	0.158172
HBC	z	262	ZNF784_262	-1.86293	0.0423342	0.164986
HBC	z	159	ZNF263_159	-1.90686	0.0434574	0.147278
HBC	z	792	TBX1_792	-1.04496	0.0468812	0.170688
HBC	z	843	ASCL1_843	-1.0055	0.0479007	0.187082
HBC	z	195	EGR1_195	0.790854	0.0482945	0.144195
HBC	z	233	ZNF232_233	2.16674	0.0492873	0.137546
PAMM2	z	129	BATF_129	NA	1.68433e-85	7.69323
PAMM2	z	147	MAFF_147	NA	1.68433e-85	4.21326
PAMM2	z	115	NFE2L2_115	NA	9.04714e-83	8.07349
PAMM2	z	149	MAFK_149	NA	1.87713e-81	3.76149
PAMM2	z	119	NFE2_119	NA	3.809e-81	9.93209
PAMM2	z	125	JDP2_125	NA	3.809e-81	15.1195
PAMM2	z	121	FOSB_121	NA	6.70063e-81	15.0836
PAMM2	z	651	SMARCC1_651	NA	2.65419e-80	19.0201
PAMM2	z	124	JUND_124	NA	3.75735e-80	18.2868
PAMM2	z	105	FOSL2_105	NA	4.0977e-80	18.9653
PAMM2	z	143	JUN_143	NA	4.0977e-80	18.7263
PAMM2	z	139	JUNB_139	NA	6.26037e-80	19.38
PAMM2	z	113	BACH2_113	NA	6.42149e-80	14.9502
PAMM2	z	137	FOS_137	NA	9.03632e-80	18.547
PAMM2	z	142	FOSL1_142	NA	9.03632e-80	18.7592
PAMM2	z	130	BACH1_130	NA	1.05452e-79	16.489
PAMM2	z	106	NFE2L1_106	NA	2.72275e-78	2.98112
PAMM2	z	845	NFE2L3_845	NA	2.72275e-78	2.98112
PAMM2	z	632	IRF4_632	NA	9.03244e-78	3.9874
PAMM2	z	606	PAX2_606	NA	2.88571e-72	1.933
PAMM2	z	610	POU1F1_610	NA	3.63366e-70	1.7128
PAMM2	z	719	NFKB1_719	NA	1.53978e-69	4.60592
PAMM2	z	721	REL_721	NA	7.86733e-68	3.72297
PAMM2	z	770	SOX1_770	NA	1.50777e-67	1.99794
PAMM2	z	722	RELA_722	NA	4.46906e-67	4.93873
PAMM2	z	707	PAX8_707	NA	4.06431e-66	1.68015
PAMM2	z	99	SREBF2_99	NA	2.11803e-62	2.09252
PAMM2	z	671	NR4A1_671	NA	4.75652e-62	2.30973
PAMM2	z	686	NR4A2_686	NA	1.83079e-61	2.07472
PAMM2	z	718	RELB_718	NA	4.90264e-61	3.04692
PAMM2	z	694	NR2F2_694	NA	9.10798e-61	2.31238
PAMM2	z	170	HIVEP1_170	NA	9.37934e-61	2.62958
PAMM2	z	824	HIVEP3_824	NA	9.37934e-61	2.62958
PAMM2	z	22	SREBF1_22	NA	1.27187e-58	1.78292
PAMM2	z	678	ESR2_678	5.36991	7.01839e-58	2.42612
PAMM2	z	191	KLF12_191	7.54652	2.15352e-55	2.13646
PAMM2	z	668	NR4A3_668	NA	1.67413e-54	1.89018
PAMM2	z	733	RUNX1_733	NA	2.79828e-54	2.98986
PAMM2	z	244	ZNF274_244	NA	9.98598e-54	1.45995
PAMM2	z	184	KLF3_184	7.31488	2.74996e-53	2.24141
PAMM2	z	91	MITF_91	NA	6.14694e-53	1.79366
PAMM2	z	714	NFKB2_714	NA	7.79385e-52	2.79466
PAMM2	z	174	KLF8_174	5.85538	1.4834e-51	1.6762
PAMM2	z	609	POU2F2_609	NA	4.03973e-51	1.57616
PAMM2	z	486	MEIS1_486	NA	1.59291e-50	1.35486
PAMM2	z	263	ZSCAN4_263	NA	1.65619e-50	1.38688
PAMM2	z	661	ESR1_661	3.66133	2.17319e-50	1.98024
PAMM2	z	691	ESRRA_691	6.15102	6.54291e-50	1.63712
PAMM2	z	122	ATF4_122	NA	1.38581e-49	2.42291
PAMM2	z	179	KLF1_179	NA	3.66223e-49	2.21073
PAMM2	z	744	SMAD1_744	4.49859	8.04992e-49	1.87358
PAMM2	z	692	NR2F1_692	NA	1.39095e-48	1.79616
PAMM2	z	414	HOXA2_414	NA	5.59153e-48	1.18897
PAMM2	z	669	ESRRB_669	NA	5.89296e-48	1.44634
PAMM2	z	732	RUNX2_732	NA	1.05094e-47	2.36931
PAMM2	z	734	ENSG00000250096_734	NA	1.05094e-47	2.36931
PAMM2	z	676	PPARG_676	5.60506	6.22029e-47	1.7101
PAMM2	z	675	RARA_675	NA	1.95152e-43	1.61328
PAMM2	z	492	TGIF2LX_492	4.57346	2.41607e-43	1.33689
PAMM2	z	538	TGIF2LY_538	4.57346	2.41607e-43	1.33689
PAMM2	z	731	RUNX3_731	NA	3.82644e-43	1.53981
PAMM2	z	697	ESRRG_697	3.93407	3.12186e-42	1.3633
PAMM2	z	441	TGIF2_441	4.84086	6.02438e-42	1.35462
PAMM2	z	109	XBP1_109	NA	6.41649e-42	1.18769
PAMM2	z	841	NR1D2_841	NA	7.99961e-42	1.19704
PAMM2	z	570	ENSG00000215754_570	NA	1.00263e-40	1.13219
PAMM2	z	571	ENSG00000217642_571	NA	1.00263e-40	1.13219
PAMM2	z	572	ENSG00000224558_572	NA	1.00263e-40	1.13219
PAMM2	z	574	ENSG00000225958_574	NA	1.00263e-40	1.13219
PAMM2	z	576	ENSG00000226866_576	NA	1.00263e-40	1.13219
PAMM2	z	578	DUX4L5_578	NA	1.00263e-40	1.13219
PAMM2	z	579	ENSG00000227522_579	NA	1.00263e-40	1.13219
PAMM2	z	580	DUX4L2_580	NA	1.00263e-40	1.13219
PAMM2	z	581	DUX4L3_581	NA	1.00263e-40	1.13219
PAMM2	z	582	DUX4L6_582	NA	1.00263e-40	1.13219
PAMM2	z	583	ENSG00000228710_583	NA	1.00263e-40	1.13219
PAMM2	z	585	CT4768282_585	NA	1.00263e-40	1.13219
PAMM2	z	586	ENSG00000230380_586	NA	1.00263e-40	1.13219
PAMM2	z	587	ENSG00000230776_587	NA	1.00263e-40	1.13219
PAMM2	z	588	AL5921702_588	NA	1.00263e-40	1.13219
PAMM2	z	590	ENSG00000232923_590	NA	1.00263e-40	1.13219
PAMM2	z	591	ENSG00000233294_591	NA	1.00263e-40	1.13219
PAMM2	z	592	ENSG00000233361_592	NA	1.00263e-40	1.13219
PAMM2	z	593	ENSG00000233698_593	NA	1.00263e-40	1.13219
PAMM2	z	594	ENSG00000233794_594	NA	1.00263e-40	1.13219
PAMM2	z	596	ENSG00000234550_596	NA	1.00263e-40	1.13219
PAMM2	z	598	ENSG00000236207_598	NA	1.00263e-40	1.13219
PAMM2	z	601	ENSG00000237516_601	NA	1.00263e-40	1.13219
PAMM2	z	602	ENSG00000250589_602	NA	1.00263e-40	1.13219
PAMM2	z	603	DUX4_603	NA	1.00263e-40	1.13219
PAMM2	z	859	DUX1_859	NA	1.00263e-40	1.13219
PAMM2	z	860	DUX3_860	NA	1.00263e-40	1.13219
PAMM2	z	739	SMAD4_739	4.76339	1.15856e-40	1.59957
PAMM2	z	67	EBF1_67	2.99234	1.95286e-40	1.88307
PAMM2	z	865	RORB_865	NA	3.45661e-40	1.19285
PAMM2	z	790	TBX20_790	NA	3.92048e-40	1.19233
PAMM2	z	801	CBFB_801	NA	6.52779e-40	2.00161
PAMM2	z	395	HOXA11_395	NA	3.89372e-39	1.02886
PAMM2	z	780	TBX21_780	NA	1.57725e-38	1.07002
PAMM2	z	197	IKZF4_197	NA	2.15801e-38	1.1945
PAMM2	z	270	IKZF1_270	NA	2.15801e-38	1.1945
PAMM2	z	416	HOXA5_416	NA	3.66761e-38	1.04261
PAMM2	z	101	TWIST2_101	NA	3.93801e-38	1.19085
PAMM2	z	670	NR2C1_670	5.06225	5.25803e-38	1.33063
PAMM2	z	655	NR1H4_655	4.82407	1.95601e-37	1.16642
PAMM2	z	690	RARG_690	NA	3.80392e-37	1.11647
PAMM2	z	36	EPAS1_36	NA	7.65541e-37	1.13155
PAMM2	z	564	DUXA_564	NA	8.37569e-37	1.11112
PAMM2	z	699	AL8445277_699	7.72374	6.59588e-36	1.30495
PAMM2	z	700	AL6628245_700	7.72374	6.59588e-36	1.30495
PAMM2	z	701	CR7597334_701	7.72374	6.59588e-36	1.30495
PAMM2	z	702	CR3545653_702	7.72374	6.59588e-36	1.30495
PAMM2	z	703	CR9368773_703	7.72374	6.59588e-36	1.30495
PAMM2	z	155	CEBPA_155	NA	5.14256e-35	2.52672
PAMM2	z	745	SMAD2_745	5.43815	5.85094e-35	1.22173
PAMM2	z	461	HOXD3_461	NA	6.29966e-35	0.997272
PAMM2	z	23	TFAP4_23	3.35804	2.96241e-34	1.11485
PAMM2	z	746	SOX8_746	NA	4.37263e-33	0.844459
PAMM2	z	789	T_789	NA	6.70601e-33	0.916746
PAMM2	z	798	THAP1_798	3.53569	7.2436e-33	1.15451
PAMM2	z	541	TGIF1_541	NA	8.66624e-32	0.874692
PAMM2	z	162	ZIC2_162	3.12343	9.64748e-32	1.15389
PAMM2	z	291	RBPJ_291	NA	1.1988e-31	0.920369
PAMM2	z	160	HIVEP2_160	NA	2.90262e-31	0.994765
PAMM2	z	705	TP73_705	4.16718	3.16875e-31	1.07253
PAMM2	z	658	RORA_658	NA	3.6742e-31	0.959716
PAMM2	z	182	GLI3_182	4.12115	1.59311e-30	1.23134
PAMM2	z	749	CIC_749	NA	2.58004e-30	1.19951
PAMM2	z	595	ENSG00000234254_595	NA	1.32165e-29	0.797984
PAMM2	z	268	SNAI3_268	NA	5.87173e-29	0.799033
PAMM2	z	867	SMAD9_867	NA	1.05928e-28	1.20111
PAMM2	z	46	TCF15_46	4.35967	1.31039e-28	0.914509
PAMM2	z	93	SCXB_93	4.35967	1.31039e-28	0.914509
PAMM2	z	96	SCXA_96	4.35967	1.31039e-28	0.914509
PAMM2	z	667	NR5A2_667	3.10183	2.64925e-28	0.995282
PAMM2	z	791	TBX10_791	3.70008	2.64925e-28	0.968037
PAMM2	z	672	THRA_672	NA	5.38925e-28	0.945614
PAMM2	z	131	CREB3L1_131	NA	1.58158e-27	0.850887
PAMM2	z	680	NR1I3_680	4.71095	2.57833e-27	0.835704
PAMM2	z	687	NR2F6_687	4.69201	1.18615e-26	0.969611
PAMM2	z	684	THRB_684	5.11293	2.08506e-26	0.924281
PAMM2	z	228	GFI1B_228	NA	8.2707e-26	0.700438
PAMM2	z	448	HOXB1_448	5.69773	1.1967e-25	0.942088
PAMM2	z	844	ATOH1_844	2.48054	2.51531e-25	1.25699
PAMM2	z	58	FERD3L_58	2.39555	2.7491e-25	0.996811
PAMM2	z	614	POU2F1_614	NA	6.0922e-25	0.897206
PAMM2	z	677	NR5A1_677	2.70643	1.55698e-24	1.04384
PAMM2	z	708	PAX1_708	NA	2.71488e-24	0.760463
PAMM2	z	140	CEBPB_140	NA	3.99126e-24	1.75462
PAMM2	z	471	MEIS2_471	5.09391	5.5898e-24	0.775229
PAMM2	z	167	GLI2_167	3.41445	7.19311e-24	0.930123
PAMM2	z	849	ZNF187_849	NA	1.11986e-23	0.759372
PAMM2	z	710	PAX9_710	NA	2.40322e-23	0.739578
PAMM2	z	527	IRX2_527	NA	4.15114e-23	0.724482
PAMM2	z	804	EP300_804	NA	5.75095e-23	0.735902
PAMM2	z	152	CEBPD_152	NA	1.23017e-22	1.62267
PAMM2	z	688	HNF4G_688	2.68323	1.55429e-22	0.936762
PAMM2	z	215	ZIC3_215	2.76947	1.56539e-22	0.947623
PAMM2	z	539	IRX5_539	NA	2.08679e-22	0.695343
PAMM2	z	787	TBX19_787	NA	2.33418e-22	0.73305
PAMM2	z	107	CEBPE_107	NA	5.39383e-22	1.15852
PAMM2	z	656	NR1H3_656	NA	1.40461e-21	0.787456
PAMM2	z	674	NR1H2_674	NA	1.40461e-21	0.787456
PAMM2	z	704	TP63_704	2.80532	1.77882e-21	0.832541
PAMM2	z	681	RORC_681	NA	2.89232e-21	0.729164
PAMM2	z	613	POU2F3_613	NA	7.00185e-21	0.861751
PAMM2	z	622	POU5F1B_622	NA	7.00185e-21	0.861751
PAMM2	z	427	HOXB6_427	NA	1.15374e-20	0.668385
PAMM2	z	224	ZNF691_224	3.89851	1.58677e-20	0.756205
PAMM2	z	176	ZNF423_176	2.67815	1.67855e-20	0.835663
PAMM2	z	70	PTF1A_70	3.08956	1.90224e-20	0.7495
PAMM2	z	186	GLI1_186	2.1993	2.17046e-20	0.928925
PAMM2	z	150	MAFB_150	NA	2.13594e-19	0.802621
PAMM2	z	217	ZNF333_217	NA	2.74175e-19	0.658945
PAMM2	z	781	TBX5_781	3.04869	2.9152e-19	0.862334
PAMM2	z	752	HBP1_752	NA	5.28904e-19	0.674295
PAMM2	z	171	MZF1_171	2.51423	7.04434e-19	0.818421
PAMM2	z	444	HOXB8_444	NA	3.44309e-18	0.621798
PAMM2	z	319	BRCA1_319	NA	3.60457e-18	0.591953
PAMM2	z	208	KLF4_208	NA	3.62869e-18	0.95953
PAMM2	z	144	MAF_144	3.70373	3.88459e-18	0.89453
PAMM2	z	399	HOXC8_399	NA	7.15158e-18	0.619904
PAMM2	z	103	MGA_103	3.2428	7.66025e-18	0.808509
PAMM2	z	476	NKX21_476	4.37467	8.52869e-18	0.720208
PAMM2	z	411	MEIS3_411	NA	9.11631e-18	0.604231
PAMM2	z	128	CEBPG_128	NA	1.49764e-17	1.07873
PAMM2	z	248	INSM1_248	2.50847	1.57565e-17	0.662269
PAMM2	z	446	HOXB7_446	NA	2.15984e-17	0.589799
PAMM2	z	679	RXRG_679	2.98447	4.50106e-17	0.687452
PAMM2	z	511	HDX_511	NA	7.28172e-17	0.590841
PAMM2	z	246	OVOL1_246	NA	8.2508e-17	0.595399
PAMM2	z	392	TFCP2_392	NA	8.32038e-17	0.643499
PAMM2	z	3	TFAP2C_3	2.02133	9.65806e-17	0.844412
PAMM2	z	513	PKNOX2_513	1.98949	1.23502e-16	0.799542
PAMM2	z	698	RXRB_698	3.42579	1.23614e-16	0.662429
PAMM2	z	531	AC0125311_531	NA	3.38928e-16	0.62065
PAMM2	z	863	HOXA4_863	NA	3.38928e-16	0.62065
PAMM2	z	405	HOXA9_405	NA	3.73976e-16	0.59178
PAMM2	z	108	CREM_108	NA	2.38038e-15	0.816388
PAMM2	z	662	HNF4A_662	2.67511	3.13646e-15	0.736264
PAMM2	z	709	PAX5_709	NA	4.33424e-15	0.600033
PAMM2	z	695	RXRA_695	2.91135	6.90949e-15	0.621392
PAMM2	z	743	SMAD3_743	NA	1.2233e-14	0.557274
PAMM2	z	621	POU5F1_621	NA	8.24567e-14	0.510081
PAMM2	z	663	VDR_663	6.52028	9.57468e-14	0.576819
PAMM2	z	696	PPARA_696	3.7693	9.599e-14	0.526151
PAMM2	z	497	PKNOX1_497	1.92185	1.46233e-13	0.710211
PAMM2	z	120	BATF3_120	NA	1.93648e-13	0.729951
PAMM2	z	1	TFAP2B_1	1.9819	3.31155e-13	0.614738
PAMM2	z	148	MAFG_148	NA	5.24206e-13	0.656813
PAMM2	z	836	AL7735441_836	NA	1.85718e-12	0.493587
PAMM2	z	837	CR3882292_837	NA	1.85718e-12	0.493587
PAMM2	z	838	AL6628334_838	NA	1.85718e-12	0.493587
PAMM2	z	839	CR7598154_839	NA	1.85718e-12	0.493587
PAMM2	z	840	BX0885802_840	NA	1.85718e-12	0.493587
PAMM2	z	864	CR8477943_864	NA	1.85718e-12	0.493587
PAMM2	z	196	EGR2_196	NA	2.11538e-12	0.616428
PAMM2	z	491	HHEX_491	NA	2.124e-12	0.501276
PAMM2	z	200	RREB1_200	1.99027	2.3465e-12	0.592933
PAMM2	z	80	NHLH2_80	2.24915	3.15529e-12	0.591277
PAMM2	z	193	ZNF410_193	NA	6.16491e-12	0.51012
PAMM2	z	619	POU3F4_619	NA	1.29286e-11	0.545012
PAMM2	z	104	CREB3L3_104	NA	2.2678e-11	0.769206
PAMM2	z	111	CREB3_111	NA	2.2678e-11	0.769206
PAMM2	z	126	CREB3L4_126	NA	2.2678e-11	0.769206
PAMM2	z	494	HOXB13_494	NA	2.52051e-11	0.453599
PAMM2	z	135	CR7538031_135	NA	3.95757e-11	0.526344
PAMM2	z	151	ATF6B_151	NA	3.95757e-11	0.526344
PAMM2	z	153	CR9257962_153	NA	3.95757e-11	0.526344
PAMM2	z	154	AL6628286_154	NA	3.95757e-11	0.526344
PAMM2	z	116	ATF6_116	NA	8.24978e-11	0.509663
PAMM2	z	664	PPARD_664	1.82089	8.64356e-11	0.575165
PAMM2	z	219	ZNF75A_219	3.2706	1.09128e-10	0.448645
PAMM2	z	272	ZNF75D_272	3.2706	1.09128e-10	0.448645
PAMM2	z	851	ZNF75C_851	3.2706	1.09128e-10	0.448645
PAMM2	z	453	HOXC11_453	NA	1.23188e-10	0.43747
PAMM2	z	52	MYCN_52	NA	2.41519e-10	0.479739
PAMM2	z	84	ATOH7_84	4.42612	2.72047e-10	0.507124
PAMM2	z	783	TBX2_783	2.07784	3.94721e-10	0.477402
PAMM2	z	78	MLXIP_78	NA	4.93993e-10	0.440726
PAMM2	z	181	ZKSCAN1_181	NA	6.2276e-10	0.431956
PAMM2	z	612	POU6F2_612	NA	8.29957e-10	0.412833
PAMM2	z	81	NEUROG2_81	NA	1.036e-09	0.428231
PAMM2	z	740	NFIC_740	2.17815	1.06605e-09	0.448137
PAMM2	z	259	EGR3_259	NA	1.12637e-09	0.461183
PAMM2	z	74	NHLH1_74	1.86552	1.31242e-09	0.515228
PAMM2	z	818	LYL1_818	1.86552	1.31242e-09	0.515228
PAMM2	z	706	TP53_706	NA	2.07447e-09	0.429277
PAMM2	z	175	KLF5_175	NA	3.87799e-09	0.592234
PAMM2	z	685	NR3C2_685	NA	5.36754e-09	0.4176
PAMM2	z	127	CREB5_127	NA	6.61337e-09	0.671302
PAMM2	z	549	HOXB4_549	NA	8.11163e-09	0.362113
PAMM2	z	31	SIM1_31	NA	1.01148e-08	0.399129
PAMM2	z	49	NPAS1_49	NA	1.01148e-08	0.399129
PAMM2	z	59	NPAS3_59	NA	1.01148e-08	0.399129
PAMM2	z	61	SIM2_61	NA	1.01148e-08	0.399129
PAMM2	z	102	ENSG00000250811_102	NA	1.01148e-08	0.399129
PAMM2	z	53	CLOCK_53	NA	2.03061e-08	0.3971
PAMM2	z	858	TFCP2L1_858	NA	3.1129e-08	0.384221
PAMM2	z	274	MTF1_274	3.63434	4.03962e-08	0.416273
PAMM2	z	648	MYB_648	NA	4.90998e-08	0.376164
PAMM2	z	480	SIX3_480	NA	5.24308e-08	0.397529
PAMM2	z	146	MAFA_146	2.21514	5.39259e-08	0.41027
PAMM2	z	611	POU4F3_611	NA	6.81741e-08	0.395097
PAMM2	z	43	NEUROG3_43	NA	8.75406e-08	0.421858
PAMM2	z	138	ATF7_138	-4.24562	1.98424e-07	0.564567
PAMM2	z	77	NPAS4_77	NA	2.20627e-07	0.320431
PAMM2	z	236	HIC2_236	1.96005	2.72327e-07	0.455911
PAMM2	z	782	TBX15_782	NA	3.0759e-07	0.377717
PAMM2	z	869	TBX18_869	NA	3.0759e-07	0.377717
PAMM2	z	870	TBX22_870	NA	3.0759e-07	0.377717
PAMM2	z	240	ZNF282_240	4.69854	3.67531e-07	0.323412
PAMM2	z	112	HLF_112	NA	3.73372e-07	0.437411
PAMM2	z	554	DBX2_554	NA	4.23437e-07	0.34156
PAMM2	z	683	NR6A1_683	1.57348	5.90196e-07	0.461975
PAMM2	z	617	POU3F2_617	NA	8.16412e-07	0.33685
PAMM2	z	260	ZNF238_260	1.20315	9.87369e-07	0.369251
PAMM2	z	261	ZBTB42_261	1.20315	9.87369e-07	0.369251
PAMM2	z	788	EOMES_788	1.96777	1.55035e-06	0.375094
PAMM2	z	45	BHLHE23_45	4.54293	2.76835e-06	0.343259
PAMM2	z	820	NEUROD4_820	4.04202	4.25514e-06	0.331464
PAMM2	z	821	NEUROD6_821	4.04202	4.25514e-06	0.331464
PAMM2	z	307	DMRT2_307	NA	4.62765e-06	0.302712
PAMM2	z	682	NR1I2_682	1.56524	5.04386e-06	0.324968
PAMM2	z	526	IRX1_526	5.06615	1.64162e-05	0.308928
PAMM2	z	542	IRX3_542	5.06615	1.64162e-05	0.308928
PAMM2	z	72	NPAS2_72	NA	2.26088e-05	0.347528
PAMM2	z	393	UBP1_393	NA	2.70601e-05	0.275047
PAMM2	z	55	MYC_55	NA	3.01824e-05	0.30718
PAMM2	z	764	SOX17_764	NA	3.30255e-05	0.25242
PAMM2	z	271	ZBTB6_271	2.03783	5.30002e-05	0.284589
PAMM2	z	796	TEAD1_796	3.03086	5.32665e-05	0.313896
PAMM2	z	304	DMRT3_304	NA	6.10586e-05	0.27192
PAMM2	z	225	ZNF589_225	6.38538	7.68368e-05	0.240672
PAMM2	z	213	ZIC1_213	1.50736	0.000107027	0.328747
PAMM2	z	726	RFX1_726	-3.27575	0.000123788	0.250685
PAMM2	z	164	ZNF76_164	NA	0.000143461	0.243139
PAMM2	z	254	HIC1_254	1.24841	0.000168543	0.283926
PAMM2	z	256	ZNF354C_256	1.11846	0.000192985	0.272997
PAMM2	z	207	EGR4_207	-5.01084	0.000319414	0.285279
PAMM2	z	529	HOXB9_529	NA	0.000319414	0.255959
PAMM2	z	666	NR3C1_666	1.44229	0.000423181	0.254327
PAMM2	z	665	NR2E1_665	1.09882	0.000502654	0.305433
PAMM2	z	220	GFI1_220	NA	0.000525026	0.238227
PAMM2	z	786	TBR1_786	1.94153	0.000694885	0.273284
PAMM2	z	562	HOXC5_562	NA	0.000800915	0.198381
PAMM2	z	604	PAX6_604	NA	0.000817352	0.226496
PAMM2	z	717	NFAT5_717	NA	0.000846373	0.244562
PAMM2	z	660	PGR_660	1.44484	0.00110838	0.238093
PAMM2	z	321	ETV7_321	-2.79303	0.00142998	0.274574
PAMM2	z	5	TFAP2A_5	NA	0.0017218	0.217277
PAMM2	z	428	HNF1B_428	NA	0.002427	0.243285
PAMM2	z	90	OLIG1_90	1.97893	0.00360479	0.208553
PAMM2	z	846	KLF2_846	-1.213	0.00364107	0.473817
PAMM2	z	506	EN2_506	NA	0.00390561	0.21299
PAMM2	z	765	SOX14_765	NA	0.00408469	0.204362
PAMM2	z	620	POU3F3_620	NA	0.00472089	0.20041
PAMM2	z	383	GATA1_383	3.55137	0.00528117	0.195447
PAMM2	z	615	POU4F2_615	NA	0.00679582	0.187688
PAMM2	z	33	HAND1_33	1.04909	0.00691423	0.211948
PAMM2	z	66	HAND2_66	1.04909	0.00691423	0.211948
PAMM2	z	584	ENSG00000229544_584	NA	0.00918154	0.198862
PAMM2	z	465	HOXD13_465	NA	0.00930651	0.177678
PAMM2	z	507	UNCX_507	NA	0.0105416	0.155186
PAMM2	z	616	POU4F1_616	-2.57502	0.0113124	0.195494
PAMM2	z	472	RAX_472	NA	0.0159772	0.192349
PAMM2	z	86	BHLHE22_86	3.26592	0.017995	0.152235
PAMM2	z	189	KLF7_189	-0.89241	0.0180023	0.371907
PAMM2	z	277	ZSCAN16_277	2.3133	0.02137	0.15968
PAMM2	z	432	NKX32_432	NA	0.0235925	0.112396
PAMM2	z	785	TBX3_785	0.807629	0.0244461	0.165876
PAMM2	z	390	GCM1_390	1.29001	0.024905	0.184179
PAMM2	z	753	BBX_753	NA	0.0249139	0.174865
PAMM2	z	168	REST_168	0.711296	0.0271406	0.239457
PAMM2	z	79	OLIG3_79	2.89461	0.0276483	0.165257
PAMM2	z	41	MYOG_41	0.686068	0.0334998	0.197312
PAMM2	z	85	BHLHA15_85	1.47221	0.0377801	0.160869
PAMM2	z	555	PBX1_555	NA	0.0454081	0.15731
PAMM2	z	550	NKX25_550	0.571769	0.0476877	0.165957
