# Supplementary material for: The immune landscape of fetal chorionic villous tissue in term placenta
Source: Front Immunol. 2025 Jan 13;15:1506305. doi: 10.3389/fimmu.2024.1506305 (PMC11769816; doi:10.3389/fimmu.2024.1506305)
Supplement: Supplementary file 7 [file DataSheet1.xlsx]

## Sheet: Figure 1A
ID	Group	BMI (kg/m2)	Maternal Age (Years)	Gestational Age (weeks)	Gestational Age (Days)	Fetal sex	scRNAseq	CITEseq	scATACseq	Chorionic Villous Phenotype	Chorionic Villous phagocytosis assay	Chorionic Villous Luminex	Chorionic Villous Bacterial TLR Responses	Decidua Bacterial TLR Responses
2019-01	LEAN	21.9	46	39.3	276	M				X		X
2019-19	LEAN	21.6	28	37	259	F	X					X
2019-20	LEAN	29.7	36	38.1	267	M	X					X
2019-25	LEAN	20.1	35	39.1	274	M		X		X		X
2019-31	LEAN	19.9	31	39	273	M		X		X		X
2019-48	LEAN	21.9	32	39.2	275	M		X		X		X
2019-55	LEAN	21.3	41	39	273	F				X	X	X
2019-59	LEAN	20	35	39	273	F				X		X
2019-63	LEAN	23.58	28	39	273	F				X		X
2020-04	LEAN	19.57	35	39	273	M		X		X		X
2020-16	LEAN	20.8	40	38.1	267	F					X	X	X	X
2020-22	LEAN	20.37	32	39.1	274	F					X	X	X	X
2020-24	LEAN	21.77	36	39	273	F				X		X
2020-25	LEAN	23.11	35	38.3	269	F				X		X	X	X
2021-03	LEAN	20.73	32	39.1	274	M					X	X	X	X
2021-04	LEAN	22.31	35	37.6	265	M					X	X	X	X
2021-18	LEAN	21.93	33	39	273	M					X	X	X
2021-19	LEAN	20.83	34	39	273	M			X		X	X		X
2021-23	LEAN	21.6	40	39.1	274	M					X	X
2021-25	LEAN	20.8	42	38.1	267	F					X	X		X
2021-27	LEAN	21.26	32	39.2	275	F					X	X		X
2021-17	LEAN	24.09	36	38	266	F			X			X		X
2019-40	LEAN	19.8	32	39	273	F			X					X
2020-09	LEAN	19.68	20	39	273	M			X
2018-70	OBESE	41.91	38	37.4	263	F				X		X
2018-77	OBESE	38.38	25	37	259	F				X		X
2019-03	OBESE	36.1	28	37	259	M	X					X
2019-16	OBESE	31.95	28	37.2	261	F	X					X
2019-17	OBESE	45.45	32	37.3	262	F				X		X
2019-22	OBESE	33.3	38	37.3	262	M				X		X
2019-52	OBESE	50	30	37	259	M					X	X
2019-65	OBESE	30.7	35	39	273	F					X	X
2019-77	OBESE	35.53	24	39	273	F				X		X
2019-80	OBESE	38.59	28	39.3	276	F				X		X
2020-08	OBESE	35.87	37	38	266	M		X				X
2020-21	OBESE	37.53	29	39.1	274	M		X	X	X		X
2020-26	OBESE	34.36	29	39	273	M					X	X
2020-28	OBESE	54.3	26	37.3	262	M		X		X	X	X
2020-30	OBESE	37.85	26	39.2	275	M		X		X	X	X
2021-05	OBESE	44.13	34	39.1	274	M					X	X
2021-08	OBESE	38.98	24	39.1	274	F					X	X
2021-13	OBESE	33.46	32	39.1	274	M			X		X	X
2021-22	OBESE	30.78	34	37.3	262	M					X	X
2021-24	OBESE	30.09	34	37.5	264	F					X	X
2020-10	OBESE	30.74	33	37.6	265	M			X			X
2019-21	OBESE	35.2	37	39.1	274	M			X			X

## Sheet: Figure 3 A
CD62L MFI					CD64 MFI					CD11c MFI					CD86 MFI					CD163 MFI
HBC	PAMM1a	PAMM1b	PAMM2		HBC	PAMM1a	PAMM1b	PAMM2		HBC	PAMM1a	PAMM1b	PAMM2		HBC	PAMM1a	PAMM1b	PAMM2		HBC	PAMM1a	PAMM1b	PAMM2
1652	1893	2114	11660		18771	36549	13224	4745		0	7989	5094	2795		2384	9581	6498	10269		7082	2345	1068	43922
1362	951	980	13172		25794	21833	9457	3800		1060	8429	6353	1712		2462	8290	5301	9439		9162	1622	412	33909
710	1266	899	10523		16748	21928	10826	3739		543	9387	6836	1660		2384	7784	6341	7613		6176	1712	376	25060
1992	1622	1237	6810		22751	20869	11705	2423		0	6025	6013	1885		3395	7501	6129	7698		10484	1156	260	21368
1984	1119	732	2779		6450	9726	7627	5809		412	1436	797	1802		2298	2755	1765	5115		2221	1112	536	17524
2314	1340	1126	2556		7282	3531	3969	4774		86.8	1510	1407	2175		1259	1931	1863	4113		4676	958	456	10623
1355	594	217	4195		659	587	0	7350		137	101	0	1370		973	1288	623	7242		1496	333	101	22118
1104	1237	1229	11054		12669	29731	16956	5301		1885	9599	7974	2007		3488	8033	5721	8812		7871	2060	1207	34954
3112	1481	1377	1742		1097	6129	4447	3643		0	1193	768	2368		2083	3005	2604	4456		1992	710	499	10929
1259	1458	1347	2183		217	6152	5460	5197		0	965	470	2322		623	3370	2572	5922		1060	973	652	16921
3915	3531	732	1466		0	0	0	5166		0	0	57.9	3600		1340	1548	1266	3471		2478	2106	616	7585
5438	1399	304	217		1310	2604	0	4205		0	94	108	6900		2517	1370	601	3211		2580	878	456	1999
1266	666	304	3421		8444	1444	0	3471		1750	666	0	1660		2916	1281	159	5513		1525	703	282	12473
863	528	253	8108		25171	23001	9965	3412		0	6684	5622	1090		1705	5899	4638	6759		10308	1622	579	28281
1259	616	492	3112		12842	224	0	6329		1466	137	28.9	1735		3319	951	463	6511		2699	412	304	22901
1024	507	246	4715		1347	65.1	0	7557		420	101	0	1592		994	528	203	5854		1399	347	101	18969
1340	1112	870	5280		25509	22214	10643	3437		0	4794	3686	1466		1518	8492	5033	7543		8018	1525	929	24949
929	0	72.3	9928		15193	30211	14140	2392		0	8523	7255	863		485	6317	5990	6462		8911	456		30489
1075	1053	1097	9439		20959	30841	23612	3087		0	7915	6152	1667		1848	8320	7698	9744		9061	1392	892	33672

## Sheet: Figure 3 B
	percentage of E.coli pHrodo+ cells by subset
	HBC	PAMM1a	PAMM1b	PAMM2
	31.4	11.2	44.5	25.4
	18	3.19	35.6	8.18
	21.8	7.91	47.2	18.7
	40.4	7.13	50.4	29.2
	33.8	9.16	44.8	21.5
	24	8.13	43.1	31.9
	21.8	4.52	20.2	11.7
	27.1	11.3	42.9	33.6
	25	5.5	30.6	16.9
	24.3	6.23	27.8	10.4
	22.5	7.71	29.9	11.3
	40.5	6.79	42.7	19.5
	44.8	13.4	47.1	32.2
	22	4.48	25.9	12.4
	34.5	11.2	49.4	37.1
	26.1	5.63	54.6	35.1
	37.6	11.4	42.7	18.9
	29.7	4.65	42.9	10.6
	19.3	1.98	46.6	8.65
	28.9	4.02	29.2	8.49

## Sheet: Figure 3 C
		Chorionic Villous					Decidual Macrophages
		%TNFα+IL-6+ within parent					%TNFα+IL-6+ within parent
		HBC	PAMM1a	PAMM1b	PAMM2		HLA-DR-low	HLA-Drhigh	HLA-Drhigh CD9- CCR2+	HLA-Drhigh CD9+ CCR2+	HLA-Drhigh CD9+ CCR2-
	Non-stimulated	33.53	18.11	25.84	24.35		10.82	29.45	29.2	32.64	26.26
		16.34	34.02	30.34	27.29		2.6	16.4	6.86	18.75	27.87
		8.37	22.08	15.21	26.22		20.31	37.75	29.35	43.55	23.96
		19.33	10.41	15.32	14.82		14.42	26.97	23.43	17.27	37.83
		30.81	4.05	11.74	9.15		4.62	8.78	7.95	6.34	7.26
		12.2	24.06	39.51	36.53		14.07	23.79	18.68	17.62	28.17
							17.39	16.46	16.8	16.23	15.61
							17.23	17.26	15.6	15.67	23.83
							14.76	10	16.66	8.32	13.9
	Bacterial TLR Stimulation	27.77	20.82	38.52	19.58		10.22	44.38	40.24	47.61	43.63
		16.6	42.62	36.45	21.57		2.42	21.11	12	20.15	37.76
		8.97	29.445	34.25	32.94		26.69	61.1	59.9	64.81	61.46
		14.42	11.19	21.52	14.32		11.84	27.07	24.7	20.62	35.89
		22.12	6.12	17.11	7.89		5.73	12.23	10.17	9.79	9.93
		8.28	24.02	26.63	30.98		16.48	38.84	29.08	40.78	35.19
							19.3	38.73	32.51	40.68	38.29
							24.69	53.16	90.32	49.98	35.44
							8.56	24.79	31.54	24.57	23.93
							11.88	22.98	24.14	21.11	27.36

## Sheet: Figure 4 E
	IL-1RA pg/ml			GM-CSF pg/ml			IFNy pg/ml			EGF pg/ml
	Lean	Obese		Lean	Obese		Lean	Obese		Lean	Obese
	46917.5	3881.25		18.5139	11.6049		186.831	80.3796		36.2858	32.7182
	6931.77	9019.31		11.0045	23.5212		154.495	156.489		30.3577	23.7992
	4221.29	5952.85		14.3842	18.3216		61.577	148.756		34.896	34.7808
	2569.56	4977.92		14.3798	14.3666		66.7114	98.588		33.3652	33.5403
	3788.11	7704.69		18.3138	20.1558		95.743	175.152		33.7534	29.9453
	3995.79	11336.2		14.3842	11.6168		70.9877	144.18		29.8225	25.0222
	4112.6	7037.27		19.975	14.3798		117.65	152.762		36.9985	26.8969
	2477.83	4509.45		15.9104	12.4202		86.3581	119.074		33.6076	29.7066
	6194.82	13635.4		16.2908	11.6168		162.509	337.137		30.3004	26.2338
	4305.26	4181.62		25.2507	10.3908		91.1924	237.57		31.8997	27.0778
	6058.53	8446.32		13.2127	12.4093		178.322	242.565		30.2425	25.2049
	7618.02	7056.04		18.52	19.6113		141.689	256.072		27.6704	26.1739
	9411.09	8654.31		20.6629	7.79183		233.165	227.331		24.7799	24.1088
	7440.92	21331.2		17.3837	8.26911		274.991	252.625		27.7979	32.1952
	5236.86	5641.38		11.369	13.9953		167.72	240.787		28.1571	26.9554
	7137.38	8353.48		11.544	10.7883		329.012	322.283		22.99	24.5358
	5791.62	6711.13		15.5337	47.0114		186.391	289.433		26.8369	30.954
	3670.28	7973.1		23.4952	21.7614		297.705	257.248		26.7102	28.8746
	4202.37	4391.74		9.97298	9.92788		595.82	172.852		23.8645	22.0228

## Sheet: Figure 4 F
	%CD163+ iMGL			%CX3CR1+ iMGL			%TMEM119+ iMGL			%HLA-DR+ iMGL
	Lean	Obese		Lean	Obese		Lean	Obese		Lean	Obese
	36.9	88.4		37.4	71.5		32	59		40	53.8
	52.8	88.2		50.2	76.5		34.1	53.3		53.9	79.4
	67.3	87.2		59.4	87.6		35.9	30.4		51	56.2
	78.2	91		69.9	81.8		39.6	60.9		68.1	77.3
	77.6	91.6		70.6	85.1		39.3	61		58.8	75.3

## Sheet: Figure 4 G
	percentage of E.coli pHrodo+ iMGL
	Lean	Obese
	72.9	57.8
	66.1	59
	84.9	74.8
	84.5	46.6
	72.7	53.3
